# Supplementary material for: Transcriptome analysis provides StMYBA1 gene that regulates potato anthocyanin biosynthesis by activating structural genes
Source: Front Plant Sci. 2023 Jan 20;14:1087121. doi: 10.3389/fpls.2023.1087121 (PMC9895859; doi:10.3389/fpls.2023.1087121)
Supplement: Supplementary file 1 [file Table_1.xlsx]

## Sheet: 6h vs 0h
	0h	6h	36h	48h	Description
Soltu.DM.01G000090.1	2.11387	0.791805	0.618373	2.11781	C2H2-like zinc finger protein
Soltu.DM.01G000220.1	10.672	81.4847	23.3571	16.7454	Cytochrome b561/ferric reductase transmembrane protein family
Soltu.DM.01G000240.1	145.63	44.147	25.2812	17.0085	ARM repeat superfamily protein
Soltu.DM.01G000290.1	53.9731	31.1999	44.4848	33.6614	UDP-Glycosyltransferase / trehalose-phosphatase family protein
Soltu.DM.01G000490.1	38.3977	127.118	52.8493	44.9544	flavin-binding, kelch repeat, f box
Soltu.DM.01G000520.4	49.9851	30.6873	24.337	27.0865	Ankyrin repeat family protein
Soltu.DM.01G000580.1	5.53401	0.334912	17.732	8.70161	S-adenosyl-L-methionine-dependent methyltransferases superfamily protein
Soltu.DM.01G000630.1	1.27121	0.150294	3.52294	2.15616	S-adenosyl-L-methionine-dependent methyltransferases superfamily protein
Soltu.DM.01G000670.2	2.02141	7.11534	6.69869	6.87696	Rubisco methyltransferase family protein
Soltu.DM.01G000770.1	0.109183	2.45569	2.80409	5.32571	Ribonuclease inhibitor
Soltu.DM.01G000780.1	0.682268	7.122	4.49025	3.95905	Dynein light chain type 1 family protein
Soltu.DM.01G000860.1	14.4714	6.28202	2.7126	2.41958	NAD(P)-binding Rossmann-fold superfamily protein
Soltu.DM.01G000880.1	0.63468	11.449	19.6332	34.7407	protein containing PDZ domain, a K-box domain, and a TPR region
Soltu.DM.01G000940.1	15.1672	150.953	24.4909	11.5898	cytosolic NADP+-dependent isocitrate dehydrogenase
Soltu.DM.01G000950.1	17.3087	53.7463	25.7163	26.9013	Protein of unknown function (DUF1639)
Soltu.DM.01G000960.1	23.6626	67.493	33.0658	36.2422	Protein of unknown function (DUF1639)
Soltu.DM.01G001040.1	0.22958	0.922645	0.796852	0.102525	NB-ARC domain-containing disease resistance protein
Soltu.DM.01G001100.5	10.9432	79.6649	7.51045	13.4178	Plant protein 1589 of unknown function (A_thal_3526) domain containing protein
Soltu.DM.01G001200.1	4.46792	13.8877	4.09464	4.07166	BTB/POZ domain-containing protein At3g05675
Soltu.DM.01G001260.1	2.46808	1.20279	0.536273	0.952609	receptor like protein
Soltu.DM.01G001280.1	5.89012	2.60018	1.17027	3.00817	receptor like protein
Soltu.DM.01G001460.1	8.10342	26.6637	7.37878	13.5965	Acid phosphatase/vanadium-dependent haloperoxidase-related protein
Soltu.DM.01G001470.1	1.1662	16.2109	1.43013	1.34731	Amino acid permease family protein
Soltu.DM.01G001480.1	1.02904	9.04471	3.98604	3.55993	Lipase/lipooxygenase, PLAT/LH2 family protein
Soltu.DM.01G001580.1	10.7744	31.1322	57.8713	59.1907	conserved hypothetical protein
Soltu.DM.01G001660.2	6.38756	34.8955	59.3011	79.0046	DnaJ/Hsp40 cysteine-rich domain superfamily protein
Soltu.DM.01G001680.1	6.21434	54.5506	14.4509	16.3918	Cation efflux family protein
Soltu.DM.01G001720.2	7.11365	21.0681	6.19843	5.31549	rRNA processing protein-related
Soltu.DM.01G001760.1	0.383194	4.07936	0.789094	0.665061	embryo defective
Soltu.DM.01G001810.1	5.76884	16.5013	6.64924	10.8274	hypothetical protein
Soltu.DM.01G001880.1	45.5231	24.1186	3.41947	6.28071	Late embryogenesis abundant (LEA) hydroxyproline-rich glycoprotein family
Soltu.DM.01G001890.2	0.359066	1.54012	5.08696	5.75505	Plastid-lipid associated protein PAP / fibrillin family protein
Soltu.DM.01G001970.1	74.0322	268.371	718.37	509.835	hypothetical protein
Soltu.DM.01G001980.1	2.4381	22.0955	11.7954	4.13303	hypothetical protein
Soltu.DM.01G001990.3	89.726	285.818	177.136	191.34	fatty acid desaturase
Soltu.DM.01G002010.1	2.36033	12.6773	10.9813	19.0427	NAD(P)-binding Rossmann-fold superfamily protein
Soltu.DM.01G002090.1	16.077	7.42724	4.2164	3.24997	receptor-like protein kinase
Soltu.DM.01G002110.1	3.42441	1.48997	0.778649	0.528653	receptor-like protein kinase
Soltu.DM.01G002140.1	0.368017	1.21979	25.107	14.8597	lipoxygenase
Soltu.DM.01G002170.1	0.266574	2.68507	22.8835	13.1977	2-oxoglutarate (2OG) and Fe(II)-dependent oxygenase superfamily protein
Soltu.DM.01G002180.1	5.79961	30.8056	54.5026	84.9959	2-oxoglutarate (2OG) and Fe(II)-dependent oxygenase superfamily protein
Soltu.DM.01G002210.1	17.2915	97.4884	180.551	319.116	2-oxoglutarate (2OG) and Fe(II)-dependent oxygenase superfamily protein
Soltu.DM.01G002220.3	0	6.73658	26.3136	40.847	2-oxoglutarate (2OG) and Fe(II)-dependent oxygenase superfamily protein
Soltu.DM.01G002240.1	15.1253	53.7076	213.761	299.509	2-oxoglutarate (2OG) and Fe(II)-dependent oxygenase superfamily protein
Soltu.DM.01G002350.1	13.2327	54.3241	17.7744	18.0719	UDP-Glycosyltransferase superfamily protein
Soltu.DM.01G002360.1	16.8742	88.4376	12.2793	12.8376	2-oxoglutarate (2OG) and Fe(II)-dependent oxygenase superfamily protein
Soltu.DM.01G002470.1	37.1287	11.7394	7.96939	9.23087	Polynucleotidyl transferase, ribonuclease H-like superfamily protein
Soltu.DM.01G002540.1	0.637398	2.30993	0.639578	0.903333	Pentatricopeptide repeat (PPR) superfamily protein
Soltu.DM.01G002610.1	442.43	290.922	664.393	635.3	Immunoglobulin E-set superfamily protein
Soltu.DM.01G002660.1	6.59623	52.4667	85.421	113.314	chloroplast RNA-binding protein
Soltu.DM.01G002690.1	18.2986	11.614	7.51947	8.84849	RNA helicase family protein
Soltu.DM.01G002760.1	6.0491	2.04149	3.86234	0.305099	plant U-box
Soltu.DM.01G002800.1	19.4919	7.29235	5.0167	1.46592	plant U-box
Soltu.DM.01G002810.1	17.2359	7.68715	6.55784	1.47583	plant U-box
Soltu.DM.01G002820.1	61.2931	27.3591	17.5522	5.52503	plant U-box
Soltu.DM.01G002840.2	3.32177	12.1942	5.12793	7.28831	BTB/POZ domain-containing protein
Soltu.DM.01G002910.1	309.239	130.074	206.884	206.895	NC domain-containing protein-related
Soltu.DM.01G003000.1	4.27171	22.5657	3.62184	2.78375	hypothetical protein
Soltu.DM.01G003080.1	9.28111	27.9736	5.80921	7.24154	Ribosomal RNA processing Brix domain protein
Soltu.DM.01G003120.1	19.9828	55.8618	89.9148	102.186	2-cysteine peroxiredoxin B
Soltu.DM.01G003130.1	3.84628	12.3177	14.5463	20.3207	Mitochondrial transcription termination factor family protein
Soltu.DM.01G003350.2	55.3917	16.3396	14.2089	13.4967	F-box family protein
Soltu.DM.01G003360.1	21.4279	12.5317	27.8309	29.7819	alanine-2-oxoglutarate aminotransferase
Soltu.DM.01G003420.1	6.44644	2.83808	2.46402	2.67382	alpha/beta-Hydrolases superfamily protein
Soltu.DM.01G003520.1	435.988	251.219	211.365	208.807	ADP-ribosylation factor A1F
Soltu.DM.01G003550.1	6.64983	25.3564	15.0704	13.9553	equilibrative nucleotide transporter
Soltu.DM.01G003600.1	3430.53	2128.99	3791.13	1864.72	ribosomal protein S27
Soltu.DM.01G003620.1	9.51397	57.9737	55.8886	50.8636	transferases, transferring glycosyl groups
Soltu.DM.01G003630.1	59.2372	346.365	769.854	671.554	CYTOCHROME P450 51G1
Soltu.DM.01G003690.1	7.45702	75.5114	30.1086	30.9727	Protein prenylyltransferase superfamily protein
Soltu.DM.01G003750.1	135.842	73.8748	32.0577	65.9354	Rubber elongation factor protein (REF)
Soltu.DM.01G003760.1	9.78976	4.73561	2.86682	4.12464	Remorin family protein
Soltu.DM.01G003770.1	18.2299	9.44351	3.22484	3.21189	Remorin family protein
Soltu.DM.01G003800.2	50.1146	21.056	8.19708	17.878	conserved hypothetical protein
Soltu.DM.01G003810.1	149.696	68.4883	60.9078	40.6173	TCP family transcription factor
Soltu.DM.01G003830.1	5.38599	22.1293	48.4218	73.5626	thioredoxin X
Soltu.DM.01G003860.3	15.0784	42.6242	12.494	11.0311	phosphotyrosyl phosphatase activator (PTPA) family protein
Soltu.DM.01G003870.1	9.47897	29.5208	9.8645	11.4658	pyrimidine d
Soltu.DM.01G003930.1	5.40067	21.4141	3.91922	5.9661	Ribosomal protein L19 family protein
Soltu.DM.01G004540.1	0.989721	0.366781	0.534508	0.676388	MATE efflux family protein
Soltu.DM.01G004620.1	9.90649	39.6168	17.685	16.7521	mitochondrial ferredoxin
Soltu.DM.01G004690.1	4.07791	0.892952	0.749884	1.3091	Protein kinase superfamily protein
Soltu.DM.01G004700.1	12.1006	3.32512	2.54576	3.0763	Protein kinase superfamily protein
Soltu.DM.01G004720.1	13.1462	5.14416	3.45406	4.07957	homolog of X-ray repair cross complementing 2 (XRCC2)
Soltu.DM.01G004730.1	13.9444	5.23397	2.52712	2.7323	Protein kinase superfamily protein
Soltu.DM.01G004740.1	4.92539	2.88988	0.956149	2.06193	Protein kinase superfamily protein
Soltu.DM.01G004780.1	12.6616	5.3119	1.23966	3.33794	Protein kinase superfamily protein
Soltu.DM.01G004790.1	2.67076	0.604848	1.0908	0.705801	Protein kinase superfamily protein
Soltu.DM.01G004820.1	24.5026	10.3338	3.30014	5.67212	Protein kinase superfamily protein
Soltu.DM.01G004830.1	8.90676	3.28078	1.12786	2.8481	Protein kinase superfamily protein
Soltu.DM.01G004860.1	10.0112	3.46384	1.86105	2.5538	Protein kinase superfamily protein
Soltu.DM.01G004900.1	132.198	43.8627	14.287	23.3947	Protein kinase superfamily protein
Soltu.DM.01G004930.2	38.0788	18.4977	6.24076	8.01605	Protein kinase superfamily protein
Soltu.DM.01G004950.1	12.3989	6.32769	3.29201	2.63364	homolog of X-ray repair cross complementing 2 (XRCC2)
Soltu.DM.01G004960.1	12.0125	2.62231	3.38023	1.28866	hypothetical protein
Soltu.DM.01G004970.1	2.64585	0.763175	0.353132	0.664106	receptor serine/threonine kinase, putative
Soltu.DM.01G004980.1	0.547378	3.2889	40.1423	66.4806	Photosystem II 5 kD protein
Soltu.DM.01G005030.1	23.146	71.2141	50.1508	60.2306	NAD(P)-binding Rossmann-fold superfamily protein
Soltu.DM.01G005060.1	62.9977	33.5769	25.1564	48.9823	NAD kinase
Soltu.DM.01G005070.1	2.29688	1.04964	0.214967	0.233551	Protein kinase superfamily protein
Soltu.DM.01G005080.1	11.2227	3.4122	1.89431	1.38708	Protein kinase superfamily protein
Soltu.DM.01G005240.1	2.13106	6.94015	0.606052	2.40407	Glycosyl hydrolase superfamily protein
Soltu.DM.01G005290.1	4.29054	27.8668	9.60924	7.67057	cytochrome P450, family 71, subfamily B, polypeptide
Soltu.DM.01G005300.1	0.899233	5.91456	2.89665	1.86616	cytochrome P450, family 71, subfamily B, polypeptide
Soltu.DM.01G005330.1	2.36647	13.0146	7.12954	6.6387	cytochrome P450, family 71, subfamily B, polypeptide
Soltu.DM.01G005340.1	2.59072	24.5015	6.33629	6.02924	ytochrome p450, family 71, subfamily B, polypeptide
Soltu.DM.01G005360.1	4.73868	26.4939	7.34718	12.1796	cytochrome P450, family 71, subfamily B, polypeptide
Soltu.DM.01G005390.1	13.8335	8.31974	39.5909	54.4354	cytochrome P450, family 71, subfamily B, polypeptide
Soltu.DM.01G005530.1	33.0735	21.9125	7.24115	8.28984	bZIP transcription factor family protein
Soltu.DM.01G005560.2	26.5131	17.4608	16.4979	20.7739	Mediator-associated protein
Soltu.DM.01G005580.3	5.32736	16.1766	19.2212	24.1903	Phospholipase A2 family protein
Soltu.DM.01G005800.1	0.751725	4.59944	10.5848	15.4269	NAD(P)-binding Rossmann-fold superfamily protein
Soltu.DM.01G005810.1	5.97995	37.026	6.50787	9.69178	phytochromobilin:ferredoxin oxidoreductase, chloroplast / phytochromobilin synthase (HY2)
Soltu.DM.01G005820.1	36.6083	9.79323	10.6856	4.81796	F-box family protein
Soltu.DM.01G005850.2	333.82	143.661	89.7068	87.5546	Argonaute family protein
Soltu.DM.01G005900.1	18.114	52.4203	14.6309	25.1813	4-(cytidine 5'-phospho)-2-C-methyl-D-erithritol kinase
Soltu.DM.01G006010.1	79.0345	279.546	78.0189	111.355	Ribosomal protein L7Ae/L30e/S12e/Gadd45 family protein
Soltu.DM.01G006200.1	248.589	88.0225	49.4947	50.3021	Late embryogenesis abundant (LEA) hydroxyproline-rich glycoprotein family
Soltu.DM.01G006210.1	172.682	110.458	97.2133	104.443	Ethylene insensitive 3 family protein
Soltu.DM.01G006220.1	11.8808	51.9738	12.5362	14.7237	Cobalamin-independent synthase family protein
Soltu.DM.01G006270.1	1.93876	7.165	1.08099	1.12258	aldehyde oxidase
Soltu.DM.01G006570.1	2.25135	1.12001	0.258313	0.909719	Leucine-rich receptor-like protein kinase family protein
Soltu.DM.01G006640.1	1.527	0.750442	0.06902	0.189589	receptor like protein
Soltu.DM.01G006740.1	2.1165	0.768937	0.314568	0.505369	disease resistance family protein / LRR family protein
Soltu.DM.01G006760.1	1.84466	0.858221	0.224855	0.365321	receptor like protein
Soltu.DM.01G007070.2	26.3901	16.651	12.4595	16.9589	phosphoprotein phosphatase inhibitors
Soltu.DM.01G007170.1	4.35209	1.88907	0.666994	0.691173	PAR1 protein
Soltu.DM.01G007180.1	0.67247	7.14795	3.44203	5.67646	Polynucleotide adenylyltransferase family protein
Soltu.DM.01G007260.1	221.286	120.825	117.719	173.626	LITAF-like zinc ribbon domain containing protein
Soltu.DM.01G007520.1	33.562	13.0245	5.59358	12.4732	PLC-like phosphodiesterases superfamily protein
Soltu.DM.01G007680.5	6.83858	21.3212	15.3411	15.7766	catalytics;hydrolases
Soltu.DM.01G007690.1	32.2705	177.361	159.134	230.902	cyclophilin 20-2
Soltu.DM.01G008150.1	47.1437	8.47734	35.8918	38.2542	hypothetical protein
Soltu.DM.01G008180.2	281.565	86.2351	108.873	95.1815	SPIRAL1-like1
Soltu.DM.01G008270.1	3.57383	13.8148	5.30018	5.91434	ureide permease
Soltu.DM.01G008310.1	1.31762	7.03156	0.263321	0.208239	beta glucosidase
Soltu.DM.01G008330.1	5.79787	0.643744	0.442597	0.589162	C2H2-like zinc finger protein
Soltu.DM.01G008360.1	60.2775	11.0123	6.27862	4.58566	Actin cross-linking protein
Soltu.DM.01G008840.1	0.558439	2.08648	0.394442	0.376603	Pentatricopeptide repeat (PPR) superfamily protein
Soltu.DM.01G008850.1	12.5935	73.5565	5.25772	11.2548	Plant protein 1589 of unknown function (A_thal_3526) domain containing protein
Soltu.DM.01G009170.3	2.01875	7.1387	9.133	8.98884	NAD(P)-linked oxidoreductase superfamily protein
Soltu.DM.01G009390.1	20.3193	343.558	135.082	172.305	voltage dependent anion channel
Soltu.DM.01G009870.1	8.37269	26.5755	10.3612	11.0517	cullin
Soltu.DM.01G010760.1	652.819	239.479	295.159	341.298	A20/AN1-like zinc finger family protein
Soltu.DM.01G010820.1	4.09209	1.39979	4.15899	4.93329	IRK-interacting protein
Soltu.DM.01G011140.1	2.71009	1.22924	0.580414	0.289554	receptor-like protein kinase
Soltu.DM.01G011420.1	6.08935	2.9383	0.650181	0.397357	disease resistance protein (TIR-NBS-LRR class), putative
Soltu.DM.01G014700.4	19.7944	54.165	41.0423	63.4605	Molybdenum cofactor sulfurase family protein
Soltu.DM.01G015000.3	0.500811	70.3063	38.5227	57.2316	cytochrome P450, family 716, subfamily A, polypeptide
Soltu.DM.01G015210.2	6.76649	42.6956	24.6567	30.1965	antitermination NusB domain-containing protein
Soltu.DM.01G015430.1	157.179	92.9299	61.4762	59.8584	Pyruvate kinase family protein
Soltu.DM.01G015870.1	106.768	37.8459	18.0866	15.8041	ChaC-like family protein
Soltu.DM.01G016430.2	1.08081	6.01244	1.95494	2.93194	glutamate-ammonia ligases;catalytics;glutamate-ammonia ligases
Soltu.DM.01G016470.1	0.137987	4.14033	1.15558	0.901659	glutamate-ammonia ligases;catalytics;glutamate-ammonia ligases
Soltu.DM.01G016900.1	3.5781	12.2634	3.62421	2.76926	light-mediated development protein 1 / deetiolated1 (DET1)
Soltu.DM.01G017170.1	8.00344	5.46261	2.10911	1.33134	CTP synthase family protein
Soltu.DM.01G017190.1	241.163	121.263	155.273	104.196	syntaxin of plants
Soltu.DM.01G017210.3	86.9129	54.5383	43.2409	55.3536	syntaxin of plants
Soltu.DM.01G017240.1	18.8771	89.2717	130.597	194.156	Ribosomal protein L34
Soltu.DM.01G017530.2	12.3034	57.2889	24.0626	29.08	protein kinase family protein / protein phosphatase 2C ( PP2C) family protein
Soltu.DM.01G017690.1	13.0967	91.4869	37.7769	46.6939	pyruvate dehydrogenase kinase
Soltu.DM.01G017860.1	2.9008	8.56118	7.22346	10.979	Tetratricopeptide repeat (TPR)-like superfamily protein
Soltu.DM.01G017980.1	1.66578	7.70186	3.23019	4.35564	phragmoplast orienting kinesin
Soltu.DM.01G018380.1	7.89499	30.9517	13.4623	18.0059	zinc finger (Ran-binding) family protein
Soltu.DM.01G018420.1	11.2945	82.8334	140.675	187.263	ribosomal protein S1
Soltu.DM.01G018750.2	3.00579	10.5348	13.2091	14.0904	agenet domain-containing protein
Soltu.DM.01G018760.1	23.8728	103.408	71.2155	111.903	Translation elongation factor EF1B/ribosomal protein S6 family protein
Soltu.DM.01G018770.1	7.46757	4.43546	2.57086	4.19775	Pentatricopeptide repeat (PPR) superfamily protein
Soltu.DM.01G018800.2	112.503	56.6106	62.6531	88.8591	poly(A) polymerase
Soltu.DM.01G018850.1	0.953433	5.98795	3.5905	2.2801	gibberellin 3-oxidase
Soltu.DM.01G018980.1	51.8	20.6397	10.6239	13.8399	conserved hypothetical protein
Soltu.DM.01G019510.2	4.60389	13.9129	4.23902	5.57217	phytochrome B
Soltu.DM.01G019520.1	3.53905	18.6587	8.09016	7.84577	ATP citrate lyase subunit B
Soltu.DM.01G019700.2	42.8678	28.76	8.98828	17.9163	hypothetical protein
Soltu.DM.01G020010.4	14.5336	71.0743	18.7418	19.2184	cAMP-regulated phosphoprotein 19-related protein
Soltu.DM.01G020290.1	25.817	15.6389	8.86459	9.87298	hypothetical protein
Soltu.DM.01G020300.1	309.247	108.766	37.8982	34.8402	COBRA-like protein-7 precursor
Soltu.DM.01G020490.1	3.5594	1.47669	0.37385	0.7438	RNI-like superfamily protein
Soltu.DM.01G020890.1	4.78156	28.184	8.33196	12.1907	plastid developmental protein DAG, putative
Soltu.DM.01G021450.1	239.027	110.453	72.8436	38.4135	TOXICOS EN LEVADURA
Soltu.DM.01G021640.1	0.566885	1.97395	0.66509	0.826711	conserved hypothetical protein
Soltu.DM.01G021820.2	0.383568	1.54981	0.888368	0.962177	P-loop containing nucleoside triphosphate hydrolases superfamily protein
Soltu.DM.01G021880.1	2.71918	9.32487	7.52646	10.362	Protein phosphatase 2C family protein
Soltu.DM.01G021910.1	0	2.4466	7.05093	14.3447	Bifunctional inhibitor/lipid-transfer protein/seed storage 2S albumin superfamily protein
Soltu.DM.01G021980.1	0.791004	3.38473	1.0408	1.11245	F-box and associated interaction domains-containing protein
Soltu.DM.01G021990.1	0.297302	2.34702	0.51132	0.894874	F-box and associated interaction domains-containing protein
Soltu.DM.01G022190.2	1.67584	8.87646	25.1563	27.1342	NAD(P)-binding Rossmann-fold superfamily protein
Soltu.DM.01G022220.1	1.85276	11.5959	1.49821	2.09549	conserved hypothetical protein
Soltu.DM.01G022540.2	4.79091	23.78	17.6636	19.8274	NAD(P)-binding Rossmann-fold superfamily protein
Soltu.DM.01G022650.1	185.967	576.207	496.982	419.685	copper/zinc superoxide dismutase
Soltu.DM.01G022790.1	0.979546	2.93092	0.96231	0.624964	BRCT domain-containing DNA repair protein
Soltu.DM.01G022910.1	8.24246	50.8096	86.8458	87.9712	Deoxyxylulose-5-phosphate synthase
Soltu.DM.01G022920.1	35.6992	133.674	86.4751	106.988	ralf-like
Soltu.DM.01G023040.1	9.39816	28.3438	19.0655	26.8527	tRNA synthetase class I (I, L, M and V) family protein
Soltu.DM.01G023140.1	3.91002	14.4799	5.59374	5.74995	translocon at the outer envelope membrane of chloroplasts
Soltu.DM.01G023170.1	6.02447	2.76734	2.04332	2.79002	F-box/RNI-like superfamily protein
Soltu.DM.01G023310.1	22.4126	13.0062	7.37213	9.45042	SC35-like splicing factor
Soltu.DM.01G023320.2	45.7107	26.0833	20.4378	19.8297	squamosa promoter binding protein-like
Soltu.DM.01G023350.1	4.72215	52.1828	7.28761	7.02355	transducin family protein / WD-40 repeat family protein
Soltu.DM.01G023490.1	549.692	278.423	225.292	181.807	conserved hypothetical protein
Soltu.DM.01G023520.1	179.297	88.6592	113.224	106.5	tRNA/rRNA methyltransferase (SpoU) family protein
Soltu.DM.01G023600.1	9.79486	5.75977	1.9789	1.39708	methionine sulfoxide reductase B5
Soltu.DM.01G023770.1	0.923593	14.8938	68.5961	106.723	glutamine synthetase
Soltu.DM.01G023840.1	6.28707	3.28693	2.94782	2.15511	alpha/beta-Hydrolases superfamily protein
Soltu.DM.01G023860.1	1.94117	10.3305	0.700417	1.30057	ribonucleotide reductase 2A
Soltu.DM.01G023870.1	4.03526	13.4554	5.75917	6.0453	REF4-related
Soltu.DM.01G023880.1	1.12971	5.13721	1.83938	2.57161	mitochondrial editing factor
Soltu.DM.01G023910.1	6.8995	26.494	13.9058	13.347	CBS domain-containing protein with a domain of unknown function (DUF21)
Soltu.DM.01G023990.1	18.6564	10.8304	10.8645	6.40261	RING/U-box superfamily protein
Soltu.DM.01G024010.1	27.7527	15.3845	8.54238	15.2576	RING/U-box superfamily protein
Soltu.DM.01G024080.1	18.6742	11.1228	19.0655	20.5005	Eukaryotic aspartyl protease family protein
Soltu.DM.01G024180.1	7.44229	1.11808	25.5694	38.0566	Eukaryotic aspartyl protease family protein
Soltu.DM.01G024190.1	1.78686	0.58163	0.816882	0.789897	Eukaryotic aspartyl protease family protein
Soltu.DM.01G024330.1	760.169	403.735	255.927	195.257	hypothetical protein
Soltu.DM.01G024340.1	417.779	220.484	117.77	125.111	nuclear factor Y, subunit C9
Soltu.DM.01G024400.1	8.35093	32.4497	35.7692	42.429	peroxiredoxin IIF
Soltu.DM.01G024440.1	0.563446	2.19204	22.9282	43.6737	ADP glucose pyrophosphorylase large subunit
Soltu.DM.01G024460.1	2.10313	8.22904	7.43261	6.57637	TRAM, LAG1 and CLN8 (TLC) lipid-sensing domain containing protein
Soltu.DM.01G024570.1	330.466	157.993	83.0655	68.9646	Cotton fibre expressed protein domain containing protein
Soltu.DM.01G024580.1	147.564	67.0813	38.3749	20.5925	Cotton fibre expressed protein domain containing protein
Soltu.DM.01G024660.2	11.9234	33.5875	11.2288	13.217	sucrose-phosphatase-related
Soltu.DM.01G024670.1	0.297353	307.575	3.28791	8.36503	myb domain protein
Soltu.DM.01G024720.1	1.64324	0.464744	1.46757	1.86785	Heat shock protein DnaJ with tetratricopeptide repeat
Soltu.DM.01G024810.1	0.450897	1.76584	0.529957	0.070369	Minichromosome maintenance (MCM2/3/5) family protein
Soltu.DM.01G024860.1	5.93415	166.01	221.577	265.452	CP12 domain-containing protein
Soltu.DM.01G024940.1	72.3214	44.4204	30.7905	33.0442	SET domain-containing protein
Soltu.DM.01G025000.1	146.164	87.7009	177.414	92.6651	hypothetical protein
Soltu.DM.01G025040.2	4.38102	12.9972	4.51965	6.74561	heme binding
Soltu.DM.01G025130.1	0.883768	0.440925	0.28665	0.142174	AMP-dependent synthetase and ligase family protein
Soltu.DM.01G025150.1	10.8363	31.1044	74.1133	73.0462	NFU domain protein
Soltu.DM.01G025170.1	23.3284	12.4143	2.33321	4.08816	gibberellin 2-oxidase
Soltu.DM.01G025400.1	26.0446	77.2451	88.2209	103.508	Ubiquitin-like superfamily protein
Soltu.DM.01G025690.1	8.25979	53.5438	9.83489	13.6888	ABC transporter
Soltu.DM.01G025720.1	6.67217	121.516	32.5715	21.3211	conserved hypothetical protein
Soltu.DM.01G025750.1	0.66165	3.63605	0.868511	0.618343	Homeodomain-like superfamily protein
Soltu.DM.01G025760.1	0.186084	9.5844	2.95082	3.40875	O-methyltransferase family protein
Soltu.DM.01G025770.1	0.499633	45.9832	17.4028	15.2835	O-methyltransferase family protein
Soltu.DM.01G025810.1	0.355839	1.50771	0.639116	0.709294	Early-responsive to dehydration stress protein (ERD4)
Soltu.DM.01G025820.1	3.10873	1.2591	1.76448	3.31896	senescence-associated E3 ubiquitin ligase
Soltu.DM.01G025830.1	6.56905	3.75696	4.00651	4.68705	senescence-associated E3 ubiquitin ligase
Soltu.DM.01G025870.1	206.08	85.9445	82.3206	102.879	Plant calmodulin-binding protein-related
Soltu.DM.01G025920.1	121.239	43.4423	44.0677	48.7256	Plant calmodulin-binding protein-related
Soltu.DM.01G026000.1	38.3514	20.8361	13.9096	13.4485	zinc ion binding;nucleic acid binding
Soltu.DM.01G026020.1	9.0014	5.90587	4.00678	3.82399	SET domain protein
Soltu.DM.01G026040.1	0.724954	3.68251	1.24727	0.956827	Restriction endonuclease, type II-like superfamily protein
Soltu.DM.01G026140.1	2.25553	7.68007	2.33481	2.63296	transcription coactivators
Soltu.DM.01G026160.1	18.6355	66.1683	12.035	12.4284	ubiquitin-specific protease
Soltu.DM.01G026200.1	5.58411	22.1233	22.0786	29.9224	high chlorophyll fluorescence
Soltu.DM.01G026440.1	32.1549	19.7882	15.741	16.7469	F-BOX WITH WD-40
Soltu.DM.01G026450.1	5.90193	17.6735	3.67388	2.46233	aldehyde oxidase
Soltu.DM.01G026520.2	6.2405	28.3207	7.47663	12.0874	conserved hypothetical protein
Soltu.DM.01G026550.3	131.29	50.4981	23.8671	27.6612	Zinc finger (CCCH-type) family protein / RNA recognition motif (RRM)-containing protein
Soltu.DM.01G026560.3	3.86722	36.0428	31.7057	25.3286	pheophytinase
Soltu.DM.01G026650.1	68.4557	15.2152	21.9813	9.79819	Protein of unknown function (DUF793)
Soltu.DM.01G026660.1	2.73174	13.504	1.81802	1.27138	serine carboxypeptidase-like
Soltu.DM.01G026710.1	88.0267	45.7711	50.0519	53.0238	F-box family protein with WD40/YVTN repeat doamin
Soltu.DM.01G026730.2	2.37316	10.9343	3.3913	1.96209	Plasma-membrane choline transporter family protein
Soltu.DM.01G026740.1	16.1151	66.3635	18.7405	25.1235	conserved hypothetical protein
Soltu.DM.01G026930.2	21.5107	6.8503	150	145.389	conserved hypothetical protein
Soltu.DM.01G026980.1	29.6084	16.8266	4.90271	9.82068	FBD-like domain family protein
Soltu.DM.01G027000.1	1.67573	5.26727	2.12186	2.29473	LRR and NB-ARC domains-containing disease resistance protein
Soltu.DM.01G027020.1	23.8513	14.6853	10.6326	10.406	conserved oligomeric Golgi complex component-related / COG complex component-related
Soltu.DM.01G027080.1	4.92422	2.39711	1.18745	0.923872	polyamine oxidase
Soltu.DM.01G027100.1	28.0161	13.5638	20.135	12.5654	conserved hypothetical protein
Soltu.DM.01G027160.1	10.0762	43.352	71.4267	96.8222	ferredoxin/thioredoxin reductase subunit A (variable subunit)
Soltu.DM.01G027180.1	0.173791	0.0300573	0.482086	0.0911217	topoisomerase II
Soltu.DM.01G027220.1	2.69323	8.21324	4.21461	2.63942	conserved hypothetical protein
Soltu.DM.01G027590.2	89.261	518.886	937.422	528.007	conserved hypothetical protein
Soltu.DM.01G027640.1	2.04764	48.9214	88.4343	124.497	Mog1/PsbP/DUF1795-like photosystem II reaction center PsbP family protein
Soltu.DM.01G027730.1	26.7047	17.9774	7.32295	8.87712	RNA binding (RRM/RBD/RNP motifs) family protein
Soltu.DM.01G027740.1	1382.32	670.262	448.168	499.88	A20/AN1-like zinc finger family protein
Soltu.DM.01G027750.1	2281.29	906.952	573.644	474.586	A20/AN1-like zinc finger family protein
Soltu.DM.01G027920.1	2.55747	7.22985	4.18393	5.84514	NB-ARC domain-containing disease resistance protein
Soltu.DM.01G028050.1	19.1712	4.39691	2.04351	1.52101	O-fucosyltransferase family protein
Soltu.DM.01G028130.1	4.79554	2.3156	4.01266	2.38701	Histone superfamily protein
Soltu.DM.01G028150.1	0.12488	0.63705	0.354716	0.556528	NB-ARC domain-containing disease resistance protein
Soltu.DM.01G028210.1	4.07103	28.062	4.50562	5.84875	conserved hypothetical protein
Soltu.DM.01G028280.1	5.73228	2.09309	0.380314	0	Cysteine/Histidine-rich C1 domain family protein
Soltu.DM.01G028530.1	9.07158	28.6633	18.9201	17.7657	cofactor of nitrate reductase and xanthine dehydrogenase
Soltu.DM.01G028590.1	21.7309	9.10557	12.9015	13.7253	Calcium-binding EF-hand family protein
Soltu.DM.01G028630.1	10.5357	30.6501	26.7175	39.5992	Bifunctional inhibitor/lipid-transfer protein/seed storage 2S albumin superfamily protein
Soltu.DM.01G028670.1	8.10126	2.33221	2.7416	4.48908	NAD(P)-binding Rossmann-fold superfamily protein
Soltu.DM.01G028800.1	46.5969	18.6722	27.9505	18.434	6-phosphogluconate dehydrogenase family protein
Soltu.DM.01G028830.1	3.24806	44.7521	46.0334	51.7552	RNApolymerase sigma subunit
Soltu.DM.01G028840.2	0	2.62862	5.78108	13.0486	alpha/beta-Hydrolases superfamily protein
Soltu.DM.01G028850.3	3.72889	19.5434	16.9339	16.5359	S-adenosyl-L-methionine-dependent methyltransferases superfamily protein
Soltu.DM.01G028870.1	635.215	196.018	307.565	305.437	hypothetical protein
Soltu.DM.01G028880.2	11.6501	6.79142	5.53939	5.15225	Protein of unknown function (DUF1005)
Soltu.DM.01G028910.1	5.28404	2.5346	1.45369	0.5812	AP2/B3-like transcriptional factor family protein
Soltu.DM.01G028930.1	4.90568	3.16313	1.3539	1.54667	hypothetical protein
Soltu.DM.01G028950.1	6.38244	3.58465	3.30628	2.41663	AP2/B3-like transcriptional factor family protein
Soltu.DM.01G028960.1	5.50961	22.3905	12.9414	12.4254	Nucleotide/sugar transporter family protein
Soltu.DM.01G028970.1	2.20294	8.74725	5.94176	5.66318	Plant nuclear matrix protein 1 (NMP1) domain containing protein
Soltu.DM.01G029040.1	27.5421	8.96173	8.04999	13.6148	glutathione S-transferase tau
Soltu.DM.01G029050.1	4.86217	17.1552	7.64457	10.4182	purin
Soltu.DM.01G029090.1	29.7437	18.6684	38.6554	37.7752	glutathione S-transferase tau
Soltu.DM.01G029180.1	0.514411	1.95983	1.26644	1.39201	Tetratricopeptide repeat (TPR)-like superfamily protein
Soltu.DM.01G029250.3	26.9877	18.2785	7.57739	10.5504	AMP-dependent synthetase and ligase family protein
Soltu.DM.01G029260.1	19.7855	12.8271	5.53225	6.55456	AMP-dependent synthetase and ligase family protein
Soltu.DM.01G029290.3	1.78389	6.14578	3.31242	4.18047	Tetratricopeptide repeat (TPR)-like superfamily protein
Soltu.DM.01G029500.1	395.372	188.988	190.364	270.877	conserved hypothetical protein
Soltu.DM.01G029570.1	75.4203	210.11	72.9017	69.4047	translation initiation factor 3B1
Soltu.DM.01G029590.3	0.354919	2.34173	1.01569	0.890727	zinc ion binding
Soltu.DM.01G029630.1	47.5058	23.2085	11.9691	15.2881	hypothetical protein
Soltu.DM.01G029690.1	4.50918	20.5842	14.5705	9.90893	RING/U-box superfamily protein
Soltu.DM.01G029750.1	6.89016	23.936	22.7604	28.278	Ribosomal L18p/L5e family protein
Soltu.DM.01G029760.2	85.9232	38.9135	30.3728	37.7655	P-loop containing nucleoside triphosphate hydrolases superfamily protein
Soltu.DM.01G029770.1	0.676933	3.2322	1.26897	1.9911	Pentatricopeptide repeat (PPR) superfamily protein
Soltu.DM.01G029790.1	3.17444	1.74963	2.89676	2.75401	dynamin-like protein
Soltu.DM.01G029800.1	30.9231	20.4665	12.1565	17.1798	Phosphatidylinositol N-acetylglucosaminyltransferase, GPI19/PIG-P subunit
Soltu.DM.01G029810.1	39.556	22.2691	14.2825	13.0529	Phosphatidylinositol N-acetylglucosaminyltransferase, GPI19/PIG-P subunit
Soltu.DM.01G029900.1	227.988	118.492	100.271	154.43	Ras-related small GTP-binding family protein
Soltu.DM.01G029940.1	5.28739	19.6312	15.4314	15.1159	Protein TRIGALACTOSYLDIACYLGLYCEROL 4, chloroplastic
Soltu.DM.01G029950.1	80.2317	311.621	183.569	274.579	GroES-like family protein
Soltu.DM.01G029990.1	4.91629	3.11823	1.99278	2.34045	ALG6, ALG8 glycosyltransferase family
Soltu.DM.01G030000.1	137.863	90.6151	115.718	176.258	Protein of unknown function (DUF581)
Soltu.DM.01G030020.1	8.46264	3.52731	0.792444	1.99715	Protein kinase superfamily protein
Soltu.DM.01G030110.2	0.144621	24.1622	9.19138	8.83008	cytochrome P450, family 714, subfamily A, polypeptide
Soltu.DM.01G030180.1	35.7282	7.7946	9.03193	9.31402	Alcohol dehydrogenase transcription factor Myb/SANT-like family protein
Soltu.DM.01G030270.1	7.26752	3.64414	1.16994	1.83361	Ankyrin repeat family protein
Soltu.DM.01G030390.1	14.3469	48.03	37.3349	42.911	Tetratricopeptide repeat (TPR)-like superfamily protein
Soltu.DM.01G030410.1	22.7836	5.99656	20.9806	18.0941	PRA1 (Prenylated rab acceptor) family protein
Soltu.DM.01G030510.1	4.54907	1.15431	2.58726	5.23332	WRKY family transcription factor
Soltu.DM.01G030530.1	18.2556	11.4961	12.7399	10.9308	ELMO/CED-12 family protein
Soltu.DM.01G030760.1	10.8312	6.95647	6.25472	2.58728	hypothetical protein
Soltu.DM.01G030770.1	4.75217	2.58609	1.17768	1.78471	2-oxoglutarate (2OG) and Fe(II)-dependent oxygenase superfamily protein
Soltu.DM.01G030800.1	5.59142	3.47776	1.68472	1.61853	2-oxoglutarate (2OG) and Fe(II)-dependent oxygenase superfamily protein
Soltu.DM.01G030930.1	8.18738	5.46384	2.5277	3.19628	Protein kinase superfamily protein
Soltu.DM.01G031000.2	5.12955	29.5811	101.002	87.2463	ethylene-responsive element binding factor
Soltu.DM.01G031060.2	1.42725	6.8755	7.7973	14.4726	alpha/beta-Hydrolases superfamily protein
Soltu.DM.01G031340.1	4.71755	18.9906	7.5309	12.4754	ATP-dependent caseinolytic (Clp) protease/crotonase family protein
Soltu.DM.01G031420.1	47.796	29.0793	9.14579	16.5181	transcription regulators
Soltu.DM.01G031430.2	0.707433	8.77598	6.09497	5.75164	basic helix-loop-helix (bHLH) DNA-binding superfamily protein
Soltu.DM.01G031440.1	0.650278	3.92863	3.09746	2.51311	cyclin p3;2
Soltu.DM.01G031510.1	20.3094	12.4347	7.78579	10.3934	Nucleotidyltransferase family protein
Soltu.DM.01G031550.2	8.12066	23.2419	14.5791	17.542	conserved hypothetical protein
Soltu.DM.01G031590.1	6.141	23.983	5.43386	6.48678	GRAS family transcription factor
Soltu.DM.01G031610.1	0	1.60651	46.3644	40.6737	Bifunctional inhibitor/lipid-transfer protein/seed storage 2S albumin superfamily protein
Soltu.DM.01G031630.1	20.6587	76.0158	14.1012	27.9325	Plant VAMP (vesicle-associated membrane protein) family protein
Soltu.DM.01G031750.1	4.45385	2.18855	1.18815	0.919517	hypothetical protein
Soltu.DM.01G031790.1	1.9693	7.3908	2.89804	5.07581	nitroreductase family protein
Soltu.DM.01G031820.1	3.52307	0.563062	2.03473	1.97664	arginase
Soltu.DM.01G031840.1	31.6139	235.494	83.6605	105.043	RNA 3'-terminal phosphate cyclase/enolpyruvate transferase, alpha/beta
Soltu.DM.01G031890.1	0.271984	2.05642	1.41733	2.07773	Pentatricopeptide repeat (PPR) superfamily protein
Soltu.DM.01G031910.3	158.807	98.0166	51.5356	57.5119	glycine-rich protein
Soltu.DM.01G031960.1	35.6907	22.8617	452.043	456.64	sterol-4alpha-methyl oxidase 1-1
Soltu.DM.01G032020.1	5.65973	3.6428	2.86057	1.35296	AT-hook motif nuclear-localized protein
Soltu.DM.01G032090.1	1.63088	6.38512	4.99949	7.09014	Tetratricopeptide repeat (TPR)-like superfamily protein
Soltu.DM.01G032120.1	8.48046	4.00228	2.09853	1.56778	AT-hook motif nuclear-localized protein
Soltu.DM.01G032220.2	1.22797	3.65608	1.22635	1.56185	F-box/RNI-like superfamily protein
Soltu.DM.01G032260.1	9.21011	26.6017	24.681	29.2139	Thioesterase superfamily protein
Soltu.DM.01G032300.1	51.2814	17.3433	16.6764	4.17328	BON association protein
Soltu.DM.01G032360.1	8.10241	24.8319	11.5001	11.9871	S-adenosyl-L-methionine-dependent methyltransferases superfamily protein
Soltu.DM.01G032410.1	6.67186	18.8738	7.50062	7.92052	S-adenosyl-L-methionine-dependent methyltransferases superfamily protein
Soltu.DM.01G032500.1	2.23627	10.3519	10.9439	11.1888	RING/U-box superfamily protein
Soltu.DM.01G032520.1	0.816886	9.18074	13.3452	11.6315	conserved hypothetical protein
Soltu.DM.01G032530.1	7.04203	29.3789	14.2071	21.2406	Ribosomal RNA adenine dimethylase family protein
Soltu.DM.01G032580.1	59.1058	36.0408	24.1263	41.3321	SET domain-containing protein
Soltu.DM.01G032590.1	6.93006	3.16617	3.24719	3.88325	vacuolar iron transporter
Soltu.DM.01G032600.3	1.47456	0.686883	0.400363	0.725944	Major Facilitator Superfamily with SPX (SYG1/Pho81/XPR1) domain-containing protein
Soltu.DM.01G032610.1	17.1254	53.4662	16.2071	25.6169	P-loop containing nucleoside triphosphate hydrolases superfamily protein
Soltu.DM.01G032780.1	7.73565	33.3184	37.6271	33.2417	D-isomer specific 2-hydroxyacid dehydrogenase family protein
Soltu.DM.01G032800.1	0.605777	2.70258	2.28934	1.54428	alpha/beta-Hydrolases superfamily protein
Soltu.DM.01G032820.3	24.1222	92.425	56.0262	63.644	Calcium-dependent lipid-binding (CaLB domain) family protein
Soltu.DM.01G033120.1	0.798076	6.08544	1.47738	3.79623	NAD(P)-binding Rossmann-fold superfamily protein
Soltu.DM.01G033130.1	0.938237	7.05647	7.20686	10.1319	NAD(P)-binding Rossmann-fold superfamily protein
Soltu.DM.01G033150.1	4.36181	234.781	100.277	150.339	NAD(P)-binding Rossmann-fold superfamily protein
Soltu.DM.01G033250.2	33.7582	8.53946	5.29228	8.27562	Acyclic terpene utilisation family protein AtuA domain containing protein
Soltu.DM.01G033340.1	11.7743	1.49892	0.336176	4.33892	Putative ripening-related protein
Soltu.DM.01G033400.1	1.29972	4.34418	5.59643	10.5244	AT hook motif DNA-binding family protein
Soltu.DM.01G033550.2	26.0852	12.2274	4.76973	10.2018	alpha/beta-Hydrolases superfamily protein
Soltu.DM.01G033730.4	4.9028	78.4348	28.8252	33.4312	Major facilitator superfamily protein
Soltu.DM.01G033860.1	44.2348	250.43	106.619	149.851	ubiquitin conjugating enzyme
Soltu.DM.01G033870.1	3.75495	14.4631	4.35588	5.93703	ARID/BRIGHT DNA-binding domain;ELM2 domain protein
Soltu.DM.01G033900.2	6.68806	35.2373	7.59858	13.7491	RING-H2 finger B1A
Soltu.DM.01G034010.3	34.9318	11.7112	17.6728	25.0873	Protein kinase superfamily protein
Soltu.DM.01G034090.1	2.11843	6.44942	14.128	11.8623	Nuclear transport factor 2 (NTF2) family protein
Soltu.DM.01G034140.2	56.0778	26.4486	18.8456	19.9687	NAD(P)-binding Rossmann-fold superfamily protein
Soltu.DM.01G034200.1	2.43412	1.17122	0.310045	0.776674	WRKY family transcription factor
Soltu.DM.01G034240.1	908.991	517.661	360.661	528.791	Late embryogenesis abundant protein
Soltu.DM.01G034250.1	1137.74	424.313	520.661	762.979	Late embryogenesis abundant protein
Soltu.DM.01G034270.1	0.975733	3.6596	2.36402	0.60717	Late embryogenesis abundant (LEA) hydroxyproline-rich glycoprotein family
Soltu.DM.01G034330.1	6.45146	2.18298	3.03933	3.22843	Probable membrane-associated kinase regulator
Soltu.DM.01G034390.2	10.2292	29.558	8.22963	8.83521	glycosyl transferase family 1 protein
Soltu.DM.01G034500.1	17.0056	9.30478	4.71504	6.70754	conserved hypothetical protein
Soltu.DM.01G034540.1	29.1341	101.85	488.447	612.455	CAAD domains of cyanobacterial aminoacyl-tRNA synthetase domain containing protein
Soltu.DM.01G034560.2	2.67434	1.12136	1.34843	2.38688	GDSL-like Lipase/Acylhydrolase superfamily protein
Soltu.DM.01G034570.1	87.9733	42.9816	19.3114	37.8526	G-box binding factor
Soltu.DM.01G034580.1	6.46481	23.9464	5.47942	4.46661	Galactose mutarotase-like superfamily protein
Soltu.DM.01G034620.1	3.21975	0.645945	0.893347	0.652197	cytokinin response factor
Soltu.DM.01G034630.3	3.42328	14.2	6.12115	4.98286	manganese tracking factor for mitochondrial SOD2
Soltu.DM.01G034710.2	12.5867	36.2435	12.9241	13.9746	Protein of unknown function (DUF3133)
Soltu.DM.01G034730.1	1.09124	4.57707	4.14949	6.97618	TRICHOME BIREFRINGENCE-LIKE
Soltu.DM.01G034770.2	7.98785	33.1111	57.0986	74.4963	thylakoid rhodanese-like
Soltu.DM.01G034780.1	3.83345	30.0214	20.9462	21.2289	Ubiquitin carboxyl-terminal hydrolase family protein
Soltu.DM.01G034790.1	0.868484	3.6211	4.703	5.3372	pentatricopeptide (PPR) repeat-containing protein
Soltu.DM.01G034880.1	2.67497	0.495274	0.574972	0.448064	cyclic nucleotide gated channel
Soltu.DM.01G034900.1	439.162	234.279	132.95	144.584	ubiquitin family protein
Soltu.DM.01G035040.4	5.34182	57.6915	13.4833	27.1263	Tetratricopeptide repeat (TPR)-like superfamily protein
Soltu.DM.01G035090.1	45.4715	22.0901	8.84079	15.0559	dynamin-like protein
Soltu.DM.01G035100.1	3.02821	16.9853	10.3632	18.7762	Acid phosphatase/vanadium-dependent haloperoxidase-related protein
Soltu.DM.01G035130.2	4.03786	15.2887	5.40871	6.38735	embryo defective
Soltu.DM.01G035170.1	52.861	32.7553	24.3209	17.8554	Eukaryotic aspartyl protease family protein
Soltu.DM.01G035210.1	5.69361	29.6077	11.0746	16.5016	conserved hypothetical protein
Soltu.DM.01G035360.1	4.40139	21.5285	4.43676	3.40992	RAB GTPase homolog A3
Soltu.DM.01G035390.1	0.834654	5.15994	0.162093	0.323425	oxidoreductases, acting on NADH or NADPH
Soltu.DM.01G035420.1	32.4509	99.7643	87.1568	78.8401	cytochrome B5 isoform E
Soltu.DM.01G035450.1	4.25786	14.8539	6.27238	6.28504	Ubiquitin-specific protease family C19-related protein
Soltu.DM.01G035500.1	52.7329	247.537	76.3701	84.5467	SAUR-like auxin-responsive protein family
Soltu.DM.01G035530.1	2.31359	0.955343	1.47207	2.99242	Rho GTPase activating protein with PAK-box/P21-Rho-binding domain
Soltu.DM.01G035540.1	15.1974	9.17889	25.4758	28.3247	Basic helix-loop-helix (bHLH) DNA-binding family protein
Soltu.DM.01G035650.1	57.1225	31.2211	21.0687	24.7105	sequence-specific DNA binding transcription factors
Soltu.DM.01G035660.1	6.60118	80.0916	53.1469	77.7036	Thioredoxin z
Soltu.DM.01G035690.1	16.4458	7.41365	8.14793	5.83122	sigma factor binding protein
Soltu.DM.01G035850.1	4.33816	83.9964	123.94	175.698	proline-rich family protein
Soltu.DM.01G035900.1	0.399429	2.0853	1.44316	1.37589	zinc induced facilitator-like
Soltu.DM.01G035910.1	10.6578	36.1526	5.60237	6.69699	zinc induced facilitator-like
Soltu.DM.01G035970.2	11.1502	33.7531	8.27115	7.13469	PETER PAN-like protein
Soltu.DM.01G036170.1	1.53221	13.947	4.65636	3.37433	Glycosyl hydrolase family protein
Soltu.DM.01G036340.1	2.85885	14.6517	17.7749	26.0866	FAD/NAD(P)-binding oxidoreductase family protein
Soltu.DM.01G036350.1	31.5922	21.2059	13.6547	21.1916	hypothetical protein
Soltu.DM.01G036410.1	28.2617	16.2593	8.27794	7.97811	prenylated RAB acceptor 1.E
Soltu.DM.01G036450.1	79.0433	28.0392	145.064	142.762	pathogenesis-related
Soltu.DM.01G036460.1	17.1751	4.56452	34.684	27.9395	pathogenesis-related
Soltu.DM.01G036470.1	44.7144	24.6873	28.8997	38.0157	indoleacetic acid-induced protein
Soltu.DM.01G036490.1	43.7674	136.882	144.829	226.864	Bacterial sec-independent translocation protein mttA/Hcf106
Soltu.DM.01G036500.1	12.1026	7.5427	4.75946	5.75122	RNA polymerase II transcription mediators
Soltu.DM.01G036530.1	57.9792	26.9827	32.8167	36.8484	calcium-binding EF hand family protein
Soltu.DM.01G036560.1	1.12803	5.14981	1.23075	2.16162	NAD(P)-linked oxidoreductase superfamily protein
Soltu.DM.01G036630.1	11.0945	53.5429	63.357	103.279	Ribose 5-phosphate isomerase, type A protein
Soltu.DM.01G036850.3	9.97448	31.42	5.40532	6.48495	P-loop containing nucleoside triphosphate hydrolases superfamily protein
Soltu.DM.01G036880.1	0.215217	2.02062	1.09512	0.883237	Tetratricopeptide repeat (TPR)-like superfamily protein
Soltu.DM.01G037020.1	16.3648	135.24	59.2903	92.1992	phototropin
Soltu.DM.01G037050.1	55.7303	36.5973	43.0326	38.5729	DNA-damage-repair/toleration protein (DRT102)
Soltu.DM.01G037060.1	8.0465	40.3678	30.6263	34.967	zeta-carotene desaturase
Soltu.DM.01G037100.1	12.1891	61.8503	113.618	107.818	DUF1517 domain containing protein
Soltu.DM.01G037150.1	3.06758	17.2193	32.6864	62.5348	Rubredoxin-like superfamily protein
Soltu.DM.01G037180.1	9.91626	29.1947	23.0418	27.9858	O-acetylserine (thiol) lyase (OAS-TL) isoform A1
Soltu.DM.01G037550.1	17.9654	80.0858	9.51781	9.08817	RNA binding
Soltu.DM.01G037560.1	10.9798	53.3769	14.9385	28.9292	Esterase/lipase/thioesterase family protein
Soltu.DM.01G037580.1	0.103725	18.9657	6.8485	6.84843	carboxyesterase
Soltu.DM.01G037600.1	1.29324	9.38371	4.79237	5.63797	Pentatricopeptide repeat (PPR) superfamily protein
Soltu.DM.01G037770.2	1.65213	4.6814	3.91816	4.83723	DNAJ heat shock N-terminal domain-containing protein
Soltu.DM.01G037940.1	1.07851	3.8788	0.691021	1.2121	Pentatricopeptide repeat (PPR-like) superfamily protein
Soltu.DM.01G037970.1	58.1564	34.457	12.1668	14.6272	chitin elicitor receptor kinase
Soltu.DM.01G037980.1	113.759	55.3737	9.21423	13.584	hypothetical protein
Soltu.DM.01G038050.1	7.56029	31.3893	7.51401	9.12279	Major facilitator superfamily protein
Soltu.DM.01G038070.1	4.57101	73.2589	24.5835	19.7145	Protein of unknown function (DUF3049)
Soltu.DM.01G038130.1	19.2326	10.3508	1.94968	6.0755	Phosphoglycerate mutase family protein
Soltu.DM.01G038140.1	9.69031	4.84442	1.63765	3.30195	Phosphoglycerate mutase family protein
Soltu.DM.01G038150.1	90.7347	57.4511	14.4095	26.7205	Phosphoglycerate mutase family protein
Soltu.DM.01G038200.1	2.77877	27.3205	114.302	153.788	thylakoid lumen 18.3 kDa protein
Soltu.DM.01G038230.1	32.0029	13.9934	6.85087	8.78773	receptor like protein
Soltu.DM.01G038250.1	5.38196	2.00735	1.03052	1.0458	receptor like protein
Soltu.DM.01G038290.1	2.49809	0.93235	1.05798	0.871653	basic helix-loop-helix (bHLH) DNA-binding superfamily protein
Soltu.DM.01G038330.1	344.212	93.6503	69.3697	53.024	Heavy metal transport/detoxification superfamily protein
Soltu.DM.01G038380.1	2.85765	10.4073	3.50465	3.27047	HSP20-like chaperones superfamily protein
Soltu.DM.01G038470.1	231.453	87.2582	52.9605	114.374	peroxisomal adenine nucleotide carrier
Soltu.DM.01G038610.1	9.53855	39.2142	34.9186	51.6757	Domain of unknown function (DUF1995)
Soltu.DM.01G038620.1	0.527723	2.47406	0.806069	0.874216	Tetratricopeptide repeat (TPR)-like superfamily protein
Soltu.DM.01G038680.1	0.950571	962.14	347.932	451.13	SGNH hydrolase-type esterase superfamily protein
Soltu.DM.01G038770.1	7.44753	4.61951	8.39923	9.20571	glycoside hydrolase family 2 protein
Soltu.DM.01G038800.1	7.75389	45.3493	18.8008	27.3608	Metallopeptidase M24 family protein
Soltu.DM.01G038840.1	9.18134	185.021	130.417	150.217	lipoxygenase
Soltu.DM.01G038950.1	12.6748	36.5482	23.1734	23.766	6-phosphogluconate dehydrogenase family protein
Soltu.DM.01G038980.1	0.91534	4.05669	2.64103	4.38851	Chaperone DnaJ-domain superfamily protein
Soltu.DM.01G039030.5	6.16816	35.8879	7.20352	9.2113	cyclin H;1
Soltu.DM.01G039060.1	6.28618	23.463	12.7814	13.677	indeterminate(ID)-domain
Soltu.DM.01G039080.1	7.16889	4.10414	3.45954	2.52219	Tudor/PWWP/MBT superfamily protein
Soltu.DM.01G039090.1	22.8463	15.1198	7.90034	8.39302	Tudor/PWWP/MBT superfamily protein
Soltu.DM.01G039100.1	663.319	386.79	181.228	239.696	soybean gene regulated by cold-2
Soltu.DM.01G039110.1	32.5479	16.7669	9.5571	8.35184	SART-1 family
Soltu.DM.01G039130.1	95.357	46.0815	37.9064	42.8922	Transducin/WD40 repeat-like superfamily protein
Soltu.DM.01G039170.1	10.2326	5.28964	4.96167	5.41853	RECQ helicase SIM
Soltu.DM.01G039180.1	12.6562	6.75561	6.20473	16.982	RECQ helicase SIM
Soltu.DM.01G039230.1	844.689	542.036	541.37	439.213	ralf-like
Soltu.DM.01G039300.1	1.67009	0.401724	1.26515	4.64113	glutathione S-transferase TAU
Soltu.DM.01G039370.1	27.5364	94.1476	13.8419	11.5899	heat shock protein 70 (Hsp 70) family protein
Soltu.DM.01G039390.1	250.687	127.272	77.9133	111.299	Rubber elongation factor protein (REF)
Soltu.DM.01G039500.1	2063.3	1356.97	1604.43	1365.42	translationally controlled tumor protein
Soltu.DM.01G039600.1	2.17128	6.0892	11.4322	12.7835	Nodulin MtN3 family protein
Soltu.DM.01G039610.1	0.422247	5.789	1.33381	0.741831	Nodulin MtN3 family protein
Soltu.DM.01G039660.1	1.03948	3.13792	2.6701	1.65511	Plant invertase/pectin methylesterase inhibitor superfamily
Soltu.DM.01G039730.1	14.1002	1.20096	1.0473	0.82274	phloem protein 2-B15
Soltu.DM.01G039760.1	107.745	61.7473	44.3004	57.6658	Protein phosphatase 2C family protein
Soltu.DM.01G039810.1	5.91007	19.2459	5.93035	7.2532	mitochondrially targeted single-stranded DNA binding protein
Soltu.DM.01G039880.1	312.84	103.338	145.192	192.521	Drought-responsive family protein
Soltu.DM.01G039900.2	2.16777	7.5844	3.56001	3.72299	Polynucleotidyl transferase, ribonuclease H-like superfamily protein
Soltu.DM.01G039940.1	2.46724	1.4904	0.450947	0.628583	galacturonosyltransferase-like
Soltu.DM.01G039980.1	51.1547	161.31	57.1111	30.6614	Chaperone DnaJ-domain superfamily protein
Soltu.DM.01G040040.1	1.56286	8.46146	2.47938	3.34758	Polynucleotidyl transferase, ribonuclease H-like superfamily protein
Soltu.DM.01G040070.1	50.7312	23.0831	31.465	36.562	Protein of unknown function (DUF1645)
Soltu.DM.01G040110.1	1105.46	493.535	470.309	413.005	secretion-associated RAS super family
Soltu.DM.01G040120.1	13.0132	37.1086	16.142	13.1017	lipoamide dehydrogenase
Soltu.DM.01G040170.1	1.73327	7.12721	2.93034	1.47335	Pseudouridine synthase family protein
Soltu.DM.01G040220.1	2.70049	15.5242	7.67081	3.11254	basic region/leucine zipper motif
Soltu.DM.01G040270.1	29.1464	116.093	92.15	141.349	nuclear encoded CLP protease
Soltu.DM.01G040360.2	7.688	35.3351	21.6646	37.8679	iron-regulated protein
Soltu.DM.01G040410.1	18.7786	73.1795	32.5672	41.5071	basic helix-loop-helix (bHLH) DNA-binding superfamily protein
Soltu.DM.01G040510.1	11.5771	77.8127	39.0476	14.5666	Protein of unknown function, DUF538
Soltu.DM.01G040530.1	0.25359	1.23875	0.333408	0.570575	Tetratricopeptide repeat (TPR)-like superfamily protein
Soltu.DM.01G040580.1	10.8698	36.531	14.4141	17.9458	SNARE-like superfamily protein
Soltu.DM.01G040600.1	7.03508	394.834	10.7992	26.137	non-intrinsic ABC protein
Soltu.DM.01G040680.1	0.513692	7.16514	9.14709	10.8087	GDSL-like Lipase/Acylhydrolase superfamily protein
Soltu.DM.01G040690.1	6.69306	21.8754	10.4569	20.7836	NPR1 interacting domain containing protein
Soltu.DM.01G040710.1	1616.07	313.619	864.551	923.294	Peptidase C15, pyroglutamyl peptidase I-like
Soltu.DM.01G040720.1	6.06245	1.53491	1.13383	2.57301	Pectin lyase-like superfamily protein
Soltu.DM.01G040790.1	46.6199	202.492	87.3976	80.661	ATP-citrate lyase A-3
Soltu.DM.01G040850.3	55.155	37.9216	19.9437	41.5968	plant adhesion molecule
Soltu.DM.01G040880.1	8.38068	1.94527	2.13508	3.65497	Carbohydrate-binding X8 domain superfamily protein
Soltu.DM.01G041100.1	13.3412	62.7737	16.4677	25.4199	anaphase-promoting complex/cyclosome
Soltu.DM.01G041120.1	1214.48	758.856	772.322	1041.2	hypothetical protein
Soltu.DM.01G041180.1	0.465052	2.76996	8.19898	8.61069	Domain of unknown function (DUF303)
Soltu.DM.01G041340.2	41.4482	25.9596	16.9091	26.2278	Pyridine nucleotide-disulphide oxidoreductase family protein
Soltu.DM.01G041360.1	56.2478	37.7815	14.3413	17.3318	Transducin/WD40 repeat-like superfamily protein
Soltu.DM.01G041430.1	7.38029	3.54898	1.5261	1.94519	hypothetical protein
Soltu.DM.01G041510.1	7.15448	4.45027	1.71662	4.77588	Leucine-rich repeat protein kinase family protein
Soltu.DM.01G041580.1	44.2139	136.073	41.7408	45.1991	alfin-like
Soltu.DM.01G041600.1	0.721043	3.47765	0.528357	0.649222	Pentatricopeptide repeat (PPR) superfamily protein
Soltu.DM.01G041620.1	2.51434	7.7765	2.36561	3.00044	AAA-type ATPase family protein
Soltu.DM.01G041640.2	3.43781	1.09439	0.70238	0.805833	Disease resistance protein (TIR-NBS-LRR class) family
Soltu.DM.01G041650.1	1.61946	8.34981	12.6283	11.4839	conserved hypothetical protein
Soltu.DM.01G041920.1	3.09328	1.60063	0.757092	1.37873	transmembrane receptors;ATP binding
Soltu.DM.01G041940.1	1.71223	4.94937	1.32466	1.65147	methionine S-methyltransferase
Soltu.DM.01G041950.1	0.225976	3.32266	5.98823	18.9894	Lycopene beta/epsilon cyclase protein
Soltu.DM.01G041960.1	32.0698	104.509	102.105	153.347	HSP20-like chaperones superfamily protein
Soltu.DM.01G041990.1	33.0939	19.7762	11.5396	12.9305	ATP-dependent Clp protease
Soltu.DM.01G042030.1	0.306812	2.28487	0.091716	0.237146	Major facilitator superfamily protein
Soltu.DM.01G042130.3	12.8657	8.71735	4.59834	5.98431	Core-2/I-branching beta-1,6-N-acetylglucosaminyltransferase family protein
Soltu.DM.01G042200.1	41.9451	27.6248	13.9548	17.1869	conserved hypothetical protein
Soltu.DM.01G042280.1	9.16896	4.31982	4.11638	4.99998	Protein kinase superfamily protein
Soltu.DM.01G042360.5	112.034	61.4907	80.4156	96.12	shaggy-like protein kinase
Soltu.DM.01G042370.1	5.23133	16.7216	6.25037	6.49746	Glycinamide ribonucleotide (GAR) synthetase
Soltu.DM.01G042410.1	21.701	11.8292	4.37771	7.93028	conserved hypothetical protein
Soltu.DM.01G042510.1	20.2261	8.74813	2.47425	2.72367	Protein of unknown function (DUF679)
Soltu.DM.01G042880.2	6.55871	3.69747	6.32856	5.02811	RING/U-box superfamily protein
Soltu.DM.01G042900.1	121.424	74.1464	32.6821	51.9455	T-complex protein
Soltu.DM.01G042950.1	31.8165	236.88	331.742	176.644	Embryo-specific protein 3, (ATS3)
Soltu.DM.01G042990.1	100.139	35.9006	25.8062	15.0731	hypothetical protein
Soltu.DM.01G043050.1	29.671	6.07135	1.6746	2.32853	RmlC-like cupins superfamily protein
Soltu.DM.01G043080.1	1.63599	5.37124	1.2727	2.10142	RmlC-like cupins superfamily protein
Soltu.DM.01G043190.1	9.70151	4.18348	2.54412	3.63424	conserved hypothetical protein
Soltu.DM.01G043230.1	4.92782	17.3968	5.7458	3.6287	GNS1/SUR4 membrane protein family
Soltu.DM.01G043260.1	5.05893	19.4238	7.81803	8.67064	Acyl transferase/acyl hydrolase/lysophospholipase superfamily protein
Soltu.DM.01G043270.2	0	0.51584	1.70383	3.04757	Plastid-lipid associated protein PAP / fibrillin family protein
Soltu.DM.01G043300.2	168.466	481.986	174.349	200.212	60S acidic ribosomal protein family
Soltu.DM.01G043370.1	17.4056	9.41873	5.99293	6.81294	UDP-Glycosyltransferase superfamily protein
Soltu.DM.01G043420.1	3.44256	0.995084	0.709861	1.37719	GATA transcription factor
Soltu.DM.01G043730.1	25.0539	7.32643	4.29562	5.02874	HEC/Ndc80p family domain containing protein
Soltu.DM.01G043740.1	14.2557	5.94657	5.33798	5.4643	Late embryogenesis abundant (LEA) hydroxyproline-rich glycoprotein family
Soltu.DM.01G043800.1	30.1092	15.233	11.1272	12.6356	G-box binding factor
Soltu.DM.01G043830.1	68.576	202.932	93.4101	93.4485	RAN GTPase
Soltu.DM.01G043850.1	115.835	328.862	157.466	161.763	RAN GTPase
Soltu.DM.01G043960.1	4.85808	2.36836	0.358863	0.455487	Myb/SANT-like DNA-binding domain containing protein
Soltu.DM.01G043980.1	267.83	153.635	55.8555	74.4702	actin-11
Soltu.DM.01G043990.1	232.299	114.787	45.9222	57.1413	actin
Soltu.DM.01G044150.4	3.78216	33.7463	13.7701	14.1885	loricrin-related
Soltu.DM.01G044240.1	9.78218	45.6624	8.16621	8.64198	Bifunctional inhibitor/lipid-transfer protein/seed storage 2S albumin superfamily protein
Soltu.DM.01G044260.1	15.7253	58.6703	438.888	372.556	light harvesting complex photosystem II subunit
Soltu.DM.01G044290.1	16.0421	43.2874	39.5304	44.7098	Thioesterase superfamily protein
Soltu.DM.01G044300.1	13.6098	8.14556	0.992492	1.23646	Peroxidase superfamily protein
Soltu.DM.01G044320.1	13.2715	5.96005	6.27153	5.46266	RNA-binding CRS1 / YhbY (CRM) domain protein
Soltu.DM.01G044350.1	19.8941	56.9701	22.8493	7.52958	dentin sialophosphoprotein-related
Soltu.DM.01G044410.1	29.2801	118.148	92.2938	111.975	P-type ATP-ase
Soltu.DM.01G044420.1	13.1733	8.585	2.48888	3.77036	DA1
Soltu.DM.01G044570.1	2.63868	26.086	3.05161	3.04202	UDP-glucosyl transferase 85A7
Soltu.DM.01G044580.1	10.5145	42.8499	25.1961	26.6612	UDP-glucosyl transferase 85A5
Soltu.DM.01G044610.1	105.54	53.989	90.5918	106.577	3-deoxy-d-arabino-heptulosonate 7-phosphate synthase
Soltu.DM.01G044630.1	3.11229	1.42459	1.04026	0.670783	white-brown complex homolog protein
Soltu.DM.01G044750.1	5.69569	17.8577	7.71716	11.9674	dicarboxylate transport 2.1
Soltu.DM.01G044880.1	4.27457	12.7767	5.19078	2.32614	2-oxoglutarate (2OG) and Fe(II)-dependent oxygenase superfamily protein
Soltu.DM.01G044890.2	104.811	290.003	111.362	119.406	2-oxoglutarate (2OG) and Fe(II)-dependent oxygenase superfamily protein
Soltu.DM.01G045030.1	6.44546	24.858	10.2451	7.84515	hydroxyproline-rich glycoprotein family protein
Soltu.DM.01G045060.1	30.291	19.7145	14.9777	18.2892	Chaperone DnaJ-domain superfamily protein
Soltu.DM.01G045090.1	1.07551	4.26674	1.27245	1.6782	GDP dissociation inhibitor family protein / Rab GTPase activator family protein
Soltu.DM.01G045140.1	0.363462	6.67082	38.5416	20.3908	Terpenoid cyclases/Protein prenyltransferases superfamily protein
Soltu.DM.01G045250.1	9.04461	2.29006	5.91322	0.995586	terpene synthase-like sequence-1,8-cineole
Soltu.DM.01G045310.1	8.68394	27.2036	40.8639	43.118	Inositol monophosphatase family protein
Soltu.DM.01G045400.3	18.9427	56.4715	56.509	63.3153	aldehyde dehydrogenase 6B2
Soltu.DM.01G045420.1	4.31072	27.168	27.1109	36.0668	Photosystem II reaction center PsbP family protein
Soltu.DM.01G045500.1	26.227	11.3345	22.4194	11.1441	AGAMOUS-like
Soltu.DM.01G045530.1	3.04157	8.54464	3.0811	3.10284	conserved hypothetical protein
Soltu.DM.01G045550.1	49.3117	179.089	44.9874	42.7984	mitochondrial HSO70
Soltu.DM.01G045630.1	324.098	154.72	111.912	109.78	Octicosapeptide/Phox/Bem1p family protein
Soltu.DM.01G045650.2	19.958	10.6011	7.74107	17.451	fatty acid amide hydrolase
Soltu.DM.01G045660.1	8.1811	5.27729	2.72624	4.10039	fatty acid amide hydrolase
Soltu.DM.01G045700.1	27.3594	13.5563	14.8892	19.9735	Glutamyl-tRNA reductase family protein
Soltu.DM.01G045760.1	49.6638	18.8959	21.4764	18.6561	NAD(P)-linked oxidoreductase superfamily protein
Soltu.DM.01G045780.1	0.880501	2.97913	5.02839	2.38546	conserved hypothetical protein
Soltu.DM.01G045900.1	1.56314	0	3.83806	8.63361	pathogenesis-related gene
Soltu.DM.01G046090.1	55.0364	32.2713	22.3217	19.7207	Protein of unknown function (DUF1005)
Soltu.DM.01G046180.1	10.2758	38.7372	27.6617	40.6086	conserved hypothetical protein
Soltu.DM.01G046310.1	14.0652	2.53596	2.99865	2.57343	conserved hypothetical protein
Soltu.DM.01G046430.1	1.547	8.84452	6.6629	8.50494	hypothetical protein
Soltu.DM.01G046440.1	20.7455	68.4934	18.4532	22.6247	cyclin-related
Soltu.DM.01G046490.1	30.8255	8.13257	8.91172	1.81309	conserved hypothetical protein
Soltu.DM.01G046560.1	52.9893	15.634	8.3614	2.98822	salt tolerance zinc finger
Soltu.DM.01G046570.5	1.26989	11.6705	2.78024	1.64081	Phototropic-responsive NPH3 family protein
Soltu.DM.01G046620.1	28.3895	18.6889	6.99661	16.0243	Peroxisomal membrane 22 kDa (Mpv17/PMP22) family protein
Soltu.DM.01G046680.2	96.5857	42.1057	25.7854	47.344	RING/U-box superfamily protein
Soltu.DM.01G046690.1	41.47	24.0596	14.3776	17.1035	Protein phosphatase 2C family protein
Soltu.DM.01G046710.1	17.8744	60.2838	69.382	94.2868	SWIB/MDM2 domain superfamily protein
Soltu.DM.01G046720.1	49.3372	17.6874	23.6702	42.2465	hypothetical protein
Soltu.DM.01G046730.1	7.98794	2.73714	1.5482	1.24415	Protein of unknown function (DUF620)
Soltu.DM.01G046760.1	149.787	96.8719	138.493	184.201	DUF760 domain containing protein
Soltu.DM.01G046820.1	8.64796	3.55084	6.14713	9.13625	zinc finger protein
Soltu.DM.01G046830.1	65.7646	200.549	142.417	102.415	conserved hypothetical protein
Soltu.DM.01G046840.1	0	32.827	6.11901	11.1248	conserved hypothetical protein
Soltu.DM.01G046850.1	10.3088	61.512	48.0232	26.5568	LYR motif-containing protein At3g19508
Soltu.DM.01G046870.1	48.3033	20.3201	12.9891	18.9076	DNA-directed DNA polymerases
Soltu.DM.01G046910.1	9.20427	68.7957	14.8735	18.8391	UDP-Glycosyltransferase superfamily protein
Soltu.DM.01G047010.1	10.9111	252.113	139.633	192.451	stress enhanced protein
Soltu.DM.01G047060.1	134.435	68.5496	113.473	113.316	Cyclase family protein
Soltu.DM.01G047070.1	9.80504	2.13918	3.52578	9.91427	late embryogenesis abundant protein-related / LEA protein-related
Soltu.DM.01G047100.1	80.6355	36.9031	7.52723	17.7094	Calcium-dependent lipid-binding (CaLB domain) family protein
Soltu.DM.01G047240.2	6.05676	22.5636	4.05184	4.66357	UDP-glucosyl transferase 73B3
Soltu.DM.01G047290.2	120.656	80.5189	55.1434	57.5296	RING/U-box superfamily protein
Soltu.DM.01G047310.1	1.46336	4.54804	1.71839	0.97929	O-acyltransferase (WSD1-like) family protein
Soltu.DM.01G047400.1	25.1848	13.7139	8.2996	5.70581	plant U-box
Soltu.DM.01G047420.2	11.0012	5.74704	3.90671	7.41378	Protein kinase superfamily protein
Soltu.DM.01G047430.1	18.8741	12.2238	11.3246	8.39495	Putative endonuclease or glycosyl hydrolase
Soltu.DM.01G047500.2	16.2419	9.28462	4.48499	7.3676	GATA transcription factor
Soltu.DM.01G047560.1	4.63019	26.3563	13.6776	19.148	Class I glutamine amidotransferase-like superfamily protein
Soltu.DM.01G047570.1	41.1283	6.40137	1.74994	2.52333	Protein of unknown function (DUF1624)
Soltu.DM.01G047590.1	13.8715	3.07871	1.10657	1.90707	conserved hypothetical protein
Soltu.DM.01G047600.1	32.4505	18.3135	8.31896	14.1208	fucosyltransferase
Soltu.DM.01G047730.1	4.0891	24.779	22.2828	20.5482	protein disulfide isomerases
Soltu.DM.01G047740.1	8.18959	2.36244	1.35805	3.17919	cytochrome P450, family 707, subfamily A, polypeptide
Soltu.DM.01G047750.2	6.7276	24.2546	5.62211	7.09883	LAG1 homologue
Soltu.DM.01G047760.1	109.489	11.3304	11.532	9.32779	redox responsive transcription factor
Soltu.DM.01G047770.1	65.1397	39.5589	23.5591	31.8766	Vacuolar import/degradation, Vid27-related protein
Soltu.DM.01G047800.1	22.0962	94.7472	25.112	29.0153	Protein kinase superfamily protein
Soltu.DM.01G047950.1	24.2202	11.5199	4.99143	7.20453	Tetratricopeptide repeat (TPR)-like superfamily protein
Soltu.DM.01G047970.1	23.2438	10.3638	3.07488	3.84824	hypothetical protein
Soltu.DM.01G048050.1	13.6597	3.68848	4.76409	8.96472	serine carboxypeptidase-like
Soltu.DM.01G048080.1	16.3128	50.4706	37.0537	22.2937	carboxyesterase
Soltu.DM.01G048160.1	30.3797	188.753	146.116	165.893	presequence protease
Soltu.DM.01G048210.1	2.90488	29.7353	10.7888	12.3294	embryo defective
Soltu.DM.01G048250.1	2.02289	6.96683	0.383431	0.0685327	methyl esterase
Soltu.DM.01G048610.1	38.9722	20.9992	11.1756	23.3502	Phox-associated domain;Phox-like;Sorting nexin, C-terminal
Soltu.DM.01G048690.3	5.53767	1.98525	5.14369	3.38681	Phox-associated domain;Phox-like;Sorting nexin, C-terminal
Soltu.DM.01G048710.1	3.12416	19.5927	132.079	172.128	cytochrome b6f complex subunit (petM), putative
Soltu.DM.01G048750.1	65.2378	27.1015	9.70444	16.0398	extra-large G-protein
Soltu.DM.01G048760.1	14.5129	8.97644	3.49425	2.27464	Transducin/WD40 repeat-like superfamily protein
Soltu.DM.01G048770.1	1.57777	7.08587	4.66338	3.0537	clast3-related
Soltu.DM.01G048810.1	25.0056	189.101	74.5731	60.6859	cold-regulated 413-plasma membrane
Soltu.DM.01G048980.1	0.641552	17.1051	0.79594	0.325156	MATE efflux family protein
Soltu.DM.01G049080.1	73.6677	29.7013	13.617	25.4701	MUTL protein homolog
Soltu.DM.01G049230.1	31.1148	18.7905	39.4077	39.6954	conserved hypothetical protein
Soltu.DM.01G049260.1	4.88266	2.25997	1.41792	2.5533	conserved hypothetical protein
Soltu.DM.01G049290.1	55.2935	30.5344	31.7495	28.7404	DNA-binding family protein
Soltu.DM.01G049360.2	11.9501	6.77887	4.5712	7.56003	cyclase associated protein
Soltu.DM.01G049380.1	85.6765	36.4651	52.4381	39.387	BTB/POZ domain-containing protein
Soltu.DM.01G049410.1	4.11588	15.9733	8.95126	13.1064	Mitochondrial transcription termination factor family protein
Soltu.DM.01G049460.1	10.7967	61.538	17.6875	32.5897	conserved hypothetical protein
Soltu.DM.01G049580.1	16.2059	74.0626	20.6209	32.293	F-box family protein
Soltu.DM.01G049590.2	116.291	68.4238	35.754	49.0141	Glucose-1-phosphate adenylyltransferase family protein
Soltu.DM.01G049630.1	6.00478	1.06435	2.21558	4.37219	conserved hypothetical protein
Soltu.DM.01G049770.1	3.91675	13.1895	7.18213	5.12773	myo-inositol monophosphatase like
Soltu.DM.01G049860.1	1.94681	5.28829	1.48239	1.84583	pentatricopeptide (PPR) repeat-containing protein
Soltu.DM.01G049900.1	5.37678	14.8349	11.2314	10.0781	purple acid phosphatase
Soltu.DM.01G049990.1	2.24948	14.7547	11.5064	19.5495	conserved hypothetical protein
Soltu.DM.01G050090.1	8.21008	37.4243	27.083	44.2255	RNA-binding CRS1 / YhbY (CRM) domain protein
Soltu.DM.01G050110.1	6.53116	2.60338	7.07932	7.17115	MATE efflux family protein
Soltu.DM.01G050120.1	7.29362	3.14667	8.46325	8.72185	MATE efflux family protein
Soltu.DM.01G050190.1	0.0729963	6.35194	0.932901	1.80565	glycosyl hydrolase 9B18
Soltu.DM.01G050220.1	29.9052	13.8086	13.5726	21.1987	B-box type zinc finger family protein
Soltu.DM.01G050250.2	119.493	72.3122	135.511	57.8754	Ribosomal protein S31e domain containing protein
Soltu.DM.01G050390.1	5.61009	18.2236	32.0843	30.2012	ribosome-binding factor A family protein
Soltu.DM.01G050460.1	214.039	61.3194	18.5273	31.0537	hypothetical protein
Soltu.DM.01G050480.1	46.613	19.1687	4.4527	14.9027	hypothetical protein
Soltu.DM.01G050490.1	98.8261	24.2829	7.68417	16.6304	SAUR-like auxin-responsive protein family
Soltu.DM.01G050500.1	3.18374	9.5506	7.73918	12.9925	SAUR-like auxin-responsive protein family
Soltu.DM.01G050570.1	54.5383	27.9862	18.1914	19.7819	ATP-dependent RNA helicase, putative
Soltu.DM.01G050610.1	5.38907	41.159	16.8229	26.4804	Pentatricopeptide repeat (PPR) superfamily protein
Soltu.DM.01G050650.1	3.02471	1.46479	1.05466	1.33301	Chalcone and stilbene synthase family protein
Soltu.DM.01G050660.1	529.329	325.194	371.433	266.782	GAST1 protein homolog
Soltu.DM.01G050740.2	24.1956	417.042	81.6829	53.924	proline-rich protein
Soltu.DM.01G050750.1	292.363	961.946	646.081	395.611	rotamase CYP
Soltu.DM.01G050770.1	35.736	104.623	41.767	30.7952	Pollen Ole e 1 allergen and extensin family protein
Soltu.DM.01G050800.1	0.206494	1.7486	0.66611	0.717776	Amidase family protein
Soltu.DM.01G050810.1	3.4409	13.9026	5.42614	3.61297	Disease resistance-responsive (dirigent-like protein) family protein
Soltu.DM.01G050850.1	5.46587	21.5426	17.5469	6.23547	PLC-like phosphodiesterases superfamily protein
Soltu.DM.01G050940.1	5.38174	1.83734	0.340886	0.536642	Major facilitator superfamily protein
Soltu.DM.01G050970.1	94.5038	46.3579	58.3202	58.9747	actin depolymerizing factor
Soltu.DM.01G051000.1	2.48709	1.62895	1.09352	1.66557	Tetratricopeptide repeat (TPR)-like superfamily protein
Soltu.DM.01G051010.1	653.506	309.14	271.885	408.766	Senescence/dehydration-associated protein-related
Soltu.DM.01G051040.1	2.52163	36.6959	8.41447	5.21997	myb domain protein
Soltu.DM.01G051050.1	31.1708	158.768	308.564	322.167	ascorbate peroxidase
Soltu.DM.01G051160.1	17.4408	6.92871	3.03417	1.94208	SBP (S-ribonuclease binding protein) family protein
Soltu.DM.01G051170.1	24.9766	141.098	33.0476	35.6388	high-affinity nickel-transport family protein
Soltu.DM.01G051180.1	0.935682	15.8996	140.895	261.282	hydroxypyruvate reductase
Soltu.DM.01G051200.1	623.699	219.898	161.715	159.51	E3 ubiquitin ligase SCF complex subunit SKP1/ASK1 family protein
Soltu.DM.01G051210.1	0.386985	4.08029	3.28471	3.13466	plasma membrane intrinsic protein
Soltu.DM.01G051390.1	88.0978	52.2037	42.2326	34.6126	sterol methyltransferase
Soltu.DM.01G051440.1	0.195972	2.66831	0.622539	1.07868	ACT-like protein tyrosine kinase family protein
Soltu.DM.01G051460.1	0.065743	2.23298	4.51642	2.13342	O-methyltransferase family protein
Soltu.DM.01G051480.1	1.04779	7.66367	17.1203	9.54776	O-methyltransferase family protein
Soltu.DM.01G051510.1	4.90617	21.2462	9.18347	12.0155	rho guanyl-nucleotide exchange factor
Soltu.DM.01G051530.1	0.470075	1.81265	0.607596	0.458209	Protein kinase protein with adenine nucleotide alpha hydrolases-like domain
Soltu.DM.01G051580.1	6.08501	16.6076	18.467	25.9247	Alanyl-tRNA synthetase, class IIc
Soltu.DM.01G051590.2	724.573	185.224	101.777	232.912	expansin-like A1
Soltu.DM.01G051610.1	31.5842	92.1979	32.8899	29.3561	Pentatricopeptide repeat (PPR) superfamily protein
Soltu.DM.01G051670.2	7.08803	183.522	104.291	129.545	NAD(P)-binding Rossmann-fold superfamily protein
Soltu.DM.01G051720.1	2.09997	0.932371	2.53321	0.887086	flavin-dependent monooxygenase
Soltu.DM.01G051790.1	3.63603	14.7976	20.4955	14.8742	Phosphoglycerate mutase family protein
Soltu.DM.01G051940.1	0.489098	30.4042	5.335	12.9923	phosphate transporter 3;3
Soltu.DM.01G051960.1	152.621	81.7985	59.0783	59.5612	conserved hypothetical protein
Soltu.DM.01G051970.1	16.7975	51.7338	28.0491	30.4465	conserved hypothetical protein
Soltu.DM.02G000080.1	2.55785	1.53717	0.517918	1.12495	hypothetical protein
Soltu.DM.02G000320.2	0	0.459676	31.389	55.9893	Protein of unknown function (DUF177)
Soltu.DM.02G000480.1	21.4488	76.3231	104.031	156.915	RNA binding
Soltu.DM.02G000830.1	50.5541	18.6162	5.53685	15.7617	NAP1-related protein
Soltu.DM.02G001100.1	133.162	57.4303	91.2125	90.5409	metallo-beta-lactamase family protein
Soltu.DM.02G001130.1	4.11295	19.4987	68.8861	99.974	cofactor assembly of complex C
Soltu.DM.02G001170.1	17.7931	10.7565	3.65688	7.76244	S-locus lectin protein kinase family protein
Soltu.DM.02G001220.2	3.44428	1.78402	1.47071	1.16081	S-locus lectin protein kinase family protein
Soltu.DM.02G001240.1	54.3046	13.3771	10.9265	25.037	hypothetical protein
Soltu.DM.02G001300.1	1.26952	10.0045	14.0559	15.6608	Fe superoxide dismutase
Soltu.DM.02G001310.6	9.22374	28.2492	8.38659	10.4248	DNA glycosylase superfamily protein
Soltu.DM.02G001340.1	7.89126	24.7778	29.2247	33.6548	Protein of unknown function (DUF177)
Soltu.DM.02G001370.1	3.43009	42.1948	25.6014	46.8347	cofactor assembly, complex C (B6F)
Soltu.DM.02G001450.1	1.38575	11.2337	12.8894	26.8547	DNAJ heat shock N-terminal domain-containing protein
Soltu.DM.02G001490.1	42.9268	28.5813	9.86416	15.9542	oxidoreductase, zinc-binding dehydrogenase family protein
Soltu.DM.02G001680.1	12.5616	2.61223	2.12195	4.12113	Malectin/receptor-like protein kinase family protein
Soltu.DM.02G001700.1	79.3877	38.2485	37.9443	53.6523	peptidoglycan-binding LysM domain-containing protein
Soltu.DM.02G001740.1	8.41931	55.1278	84.6973	127.374	photosystem II stability/assembly factor, chloroplast (HCF136)
Soltu.DM.02G001910.1	1.74784	5.76711	1.77505	1.81034	Pentatricopeptide repeat (PPR) superfamily protein
Soltu.DM.02G001930.1	34.8657	18.0916	7.17751	10.4261	oxidoreductase, zinc-binding dehydrogenase family protein
Soltu.DM.02G002020.1	42.2125	26.0595	29.4664	26.4105	SET domain-containing protein
Soltu.DM.02G002030.1	68.5383	44.6028	47.1047	50.8442	hypothetical protein
Soltu.DM.02G002070.1	0.0432447	5.6562	0.45463	0.275211	DROUGHT SENSITIVE
Soltu.DM.02G002160.1	2.46597	7.97768	2.36199	2.74507	Nucleotide-diphospho-sugar transferase family protein
Soltu.DM.02G002320.1	1.26696	5.94916	1.51899	1.27923	Transducin/WD40 repeat-like superfamily protein
Soltu.DM.02G002340.1	49.1412	25.8102	11.8549	17.404	PHYTOENE SYNTHASE
Soltu.DM.02G002420.1	3.10341	10.8813	24.2125	42.432	Mitochondrial transcription termination factor family protein
Soltu.DM.02G002620.1	5.06671	16.2444	5.9922	5.98255	Phototropic-responsive NPH3 family protein
Soltu.DM.02G002740.1	42.4488	24.4231	54.2826	32.1408	methyltransferases
Soltu.DM.02G002760.1	32.4974	16.9959	7.33068	8.69615	cleavage and polyadenylation specificity factor
Soltu.DM.02G002770.1	32.9584	17.1259	9.9972	10.8353	cleavage and polyadenylation specificity factor
Soltu.DM.02G002790.1	4.69834	17.6752	5.61813	6.64842	toprim domain-containing protein
Soltu.DM.02G002800.1	22.7589	93.1205	21.3627	17.2439	toprim domain-containing protein
Soltu.DM.02G002820.1	13.6439	71.193	24.0406	32.1973	FAD-binding Berberine family protein
Soltu.DM.02G003060.1	1.51588	53.4862	14.2278	14.591	NAD(P)-binding Rossmann-fold superfamily protein
Soltu.DM.02G003090.1	18.5516	51.311	29.8556	31.0155	Calcium-dependent ARF-type GTPase activating protein family
Soltu.DM.02G003120.1	10.1064	31.1016	17.3126	16.925	root FNR
Soltu.DM.02G003180.1	12.5085	54.6811	24.9837	25.2526	LSD1 zinc finger family protein
Soltu.DM.02G003190.1	21.2511	10.0614	7.0166	9.0786	VPS54
Soltu.DM.02G003200.1	21.2826	12.3967	7.00288	9.78413	VPS54
Soltu.DM.02G003290.3	2.25084	1.42063	0.758024	1.39918	NB-ARC domain-containing disease resistance protein
Soltu.DM.02G003300.1	26.7322	9.49581	9.15953	15.0238	S-locus lectin protein kinase family protein
Soltu.DM.02G003310.1	22.9793	15.1542	17.0175	25.9807	S-locus lectin protein kinase family protein
Soltu.DM.02G003320.1	51.8544	25.0502	35.2178	74.6902	S-locus lectin protein kinase family protein
Soltu.DM.02G003480.1	5.94529	18.2506	6.9668	8.0184	ATP11 protein domain containing protein
Soltu.DM.02G003670.4	68.4182	44.8466	13.0232	20.1607	zinc finger (C2H2 type) family protein
Soltu.DM.02G003890.1	12.639	7.84723	2.15286	3.64229	Nuclear pore complex protein
Soltu.DM.02G003950.1	38.0045	13.8815	2.32005	14.1744	apyrase
Soltu.DM.02G004070.1	6.16234	3.50924	10.3961	5.61396	Protein of unknown function, DUF584
Soltu.DM.02G004100.1	0.875753	3.70908	0.596631	1.49412	calcium-dependent protein kinase
Soltu.DM.02G004130.1	173.036	44.8231	25.3647	34.6175	APS reductase
Soltu.DM.02G004140.1	8.12871	22.7238	15.5342	15.0489	endonuclease/exonuclease/phosphatase family protein
Soltu.DM.02G004460.1	22.6923	13.8863	7.79629	9.1729	malonyl-CoA decarboxylase family protein
Soltu.DM.02G004570.1	1.14408	3.50587	1.68947	2.49521	ALA-interacting subunit
Soltu.DM.02G004640.1	27.7818	12.7911	30.3551	34.1428	nodulin MtN21 /EamA-like transporter family protein
Soltu.DM.02G004650.1	213.57	86.8003	39.7427	71.7615	Late embryogenesis abundant (LEA) hydroxyproline-rich glycoprotein family
Soltu.DM.02G004750.1	17.2557	9.76678	3.85877	6.01013	auxin response factor
Soltu.DM.02G004790.1	20.5859	12.8702	8.73828	7.82613	hypothetical protein
Soltu.DM.02G004910.1	80.5573	39.8016	43.7668	58.6258	hydroxy methylglutaryl CoA reductase
Soltu.DM.02G004970.1	20.2628	10.9647	7.71223	11.7149	plant intracellular ras group-related LRR
Soltu.DM.02G005210.1	0.209377	2.08295	0.902483	0.523568	Transmembrane amino acid transporter family protein
Soltu.DM.02G005300.1	3.8457	15.8075	3.45617	3.03462	Phosphoinositide phosphatase family protein
Soltu.DM.02G005350.2	5.56611	2.89425	3.07461	2.77082	ubiquitin family protein
Soltu.DM.02G005440.1	6.58016	24.0355	16.0283	25.1058	ankyrin repeat protein
Soltu.DM.02G005690.3	80.1445	49.571	25.2118	33.3531	RING/FYVE/PHD zinc finger superfamily protein
Soltu.DM.02G006040.1	16.3681	46.191	16.5694	14.955	Small nuclear ribonucleoprotein family protein
Soltu.DM.02G006130.1	6.11727	35.3517	12.6297	13.6696	BURP domain-containing protein
Soltu.DM.02G006170.3	9.34741	31.9113	21.188	28.1779	Protein of unknown function (DUF3353)
Soltu.DM.02G006180.1	40.8582	27.5324	15.7981	28.218	DNA binding;zinc ion binding;nucleic acid binding;nucleic acid binding
Soltu.DM.02G006190.1	0.692631	5.50478	2.04928	1.26539	GATA transcription factor
Soltu.DM.02G006270.1	28.9337	110.34	31.6374	42.6444	conserved hypothetical protein
Soltu.DM.02G006310.1	27.3425	10.3641	4.15697	4.8886	cytochrome BC1 synthesis
Soltu.DM.02G006360.1	20.5188	5.24041	4.06788	2.45063	galactinol synthase
Soltu.DM.02G006380.2	2.20461	38.3446	14.6611	25.7276	alpha/beta-Hydrolases superfamily protein
Soltu.DM.02G006450.1	16.1422	64.9361	38.68	61.5615	4-phosphopantetheine adenylyltransferase
Soltu.DM.02G006500.1	6.91707	24.5664	4.66629	3.70121	AAA-type ATPase family protein
Soltu.DM.02G006600.1	0.623136	2.38076	0.912147	0.268375	chromatin remodeling
Soltu.DM.02G006640.1	45.3386	25.1177	9.77316	15.8541	F-box family protein
Soltu.DM.02G006820.1	153.161	51.6637	46.1298	70.1331	Brassinosteroid signalling positive regulator (BZR1) family protein
Soltu.DM.02G006840.2	2.82915	1.02382	0.944654	1.79068	conserved hypothetical protein
Soltu.DM.02G006880.1	2.08846	7.6188	2.15254	2.25845	Zinc-finger domain of monoamine-oxidase A repressor R1 protein
Soltu.DM.02G007050.3	5.35661	15.3578	6.06601	6.35683	alpha/beta-Hydrolases superfamily protein
Soltu.DM.02G007090.1	0.521398	2.61538	1.14242	1.51288	alpha/beta-Hydrolases superfamily protein
Soltu.DM.02G007140.1	6.36142	2.07299	0.664284	1.13095	peptide met sulfoxide reductase
Soltu.DM.02G007150.1	2.23652	1.33106	2.10262	2.40036	MATE efflux family protein
Soltu.DM.02G007160.1	36.2541	17.6251	14.4587	18.1939	MATE efflux family protein
Soltu.DM.02G007190.1	1.34376	37.3672	12.012	19.6793	conserved hypothetical protein
Soltu.DM.02G007220.1	0.976292	3.92683	4.02894	3.53554	ARM repeat superfamily protein
Soltu.DM.02G007250.1	198.375	86.5587	72.8533	82.8964	calmodulin like
Soltu.DM.02G007260.1	42.2284	28.386	6.16586	10.9357	Calcium-dependent lipid-binding (CaLB domain) family protein
Soltu.DM.02G007270.1	3.69422	2.05313	1.87839	3.42519	Calcium-dependent lipid-binding (CaLB domain) family protein
Soltu.DM.02G007310.1	5.52143	15.6068	23.5576	24.6387	Protein of unknown function (DUF1295)
Soltu.DM.02G007370.2	46.676	26.2265	42.3196	33.2961	Protein of unknown function (duplicated DUF1399)
Soltu.DM.02G007400.4	12.493	34.9159	29.6203	24.0977	peroxisomal NAD-malate dehydrogenase
Soltu.DM.02G007410.1	0.830359	2.78486	3.10072	0.984982	conserved hypothetical protein
Soltu.DM.02G007420.1	2.46442	7.27569	1.08304	0.654828	Homeobox-leucine zipper protein family
Soltu.DM.02G007460.3	146.6	86.7283	271.745	310.418	squalene epoxidase
Soltu.DM.02G007480.1	0.937717	5.62727	18.4697	32.2194	Thioredoxin superfamily protein
Soltu.DM.02G007560.1	3.61741	16.54	8.87896	9.52515	APS kinase
Soltu.DM.02G007590.1	439.586	236.285	63.5686	142.382	calcium ATPase
Soltu.DM.02G007610.1	146.111	94.0358	61.925	70.6106	Protein kinase superfamily protein
Soltu.DM.02G007620.1	4.4314	1.14532	0.558337	0.645297	Transcriptional regulator of RNA polII, SAGA, subunit domain containing protein
Soltu.DM.02G007630.2	24.9774	85.6944	20.112	31.3942	Phototropic-responsive NPH3 family protein
Soltu.DM.02G007640.1	1850.46	998.906	876.507	1218.49	conserved hypothetical protein
Soltu.DM.02G007690.1	0	5.68758	0.293988	0.176111	alpha/beta-Hydrolases superfamily protein
Soltu.DM.02G007700.1	0.895354	9.91174	19.6086	21.0013	alpha/beta-Hydrolases superfamily protein
Soltu.DM.02G008060.1	7.3682	24.4773	7.4845	11.8951	Leucine-rich repeat (LRR) family protein
Soltu.DM.02G008080.1	1.84786	25.1887	22.8225	16.2252	Cystathionine beta-synthase (CBS) family protein
Soltu.DM.02G008110.1	2.68807	0.898887	0.256196	0.496554	mitogen-activated protein kinase kinase kinase
Soltu.DM.02G008200.1	1.76551	31.1378	26.4168	25.0207	NAD(P)-binding Rossmann-fold superfamily protein
Soltu.DM.02G008210.1	1.45548	5.6554	1.77723	2.27069	CDPK-related kinase
Soltu.DM.02G008370.1	0	1.22891	7.104	12.4229	cytochrome P450, family 76, subfamily C, polypeptide
Soltu.DM.02G008410.1	0.555576	2.74165	0.418625	0.537324	cytochrome P450, family 76, subfamily C, polypeptide
Soltu.DM.02G008430.1	3.53164	2.44487	6.52423	5.93922	methyl esterase
Soltu.DM.02G008740.1	12.7562	148.147	742.312	794.448	photosystem II subunit O-2
Soltu.DM.02G008800.1	113.605	65.2026	38.7172	44.8936	CAP (Cysteine-rich secretory proteins, Antigen 5, and Pathogenesis-related 1 protein) superfamily protein
Soltu.DM.02G008890.1	0.584218	4.01206	0.448184	0.996358	Nucleotide-diphospho-sugar transferases superfamily protein
Soltu.DM.02G008920.1	44.2902	23.1198	13.9133	14.1907	Protein of unknown function (DUF607)
Soltu.DM.02G008930.1	0.880847	3.00021	1.13896	1.20764	Tetratricopeptide repeat (TPR)-like superfamily protein
Soltu.DM.02G008960.1	3.53991	12.8053	24.7725	17.8057	TRICHOME BIREFRINGENCE-LIKE
Soltu.DM.02G008970.1	0.967927	2.70023	1.28756	1.99091	TRICHOME BIREFRINGENCE-LIKE
Soltu.DM.02G008980.1	1.54512	5.13539	2.178	2.10438	zinc finger (C3HC4-type RING finger) family protein / BRCT domain-containing protein
Soltu.DM.02G009050.1	6.2188	17.5654	9.34496	10.6467	Biogenesis of lysosome-related organelles complex-1 subunit 2 domain containing protein
Soltu.DM.02G009190.1	3.60324	10.6458	1.26934	2.12472	plastid transcription factor
Soltu.DM.02G009300.1	37.8161	127.345	79.1873	60.6158	glycine-rich RNA-binding protein
Soltu.DM.02G009320.1	0.755634	2.87831	5.20577	3.82966	alpha-amylase-like
Soltu.DM.02G009450.1	1.08793	23.9392	54.6483	70.6264	Protein of unknown function (DUF179)
Soltu.DM.02G009480.1	34.867	115.053	33.6295	25.2147	UDP-glucose 6-dehydrogenase family protein
Soltu.DM.02G009510.1	2.8766	8.20977	9.68526	11.5868	Protein of unknown function (DUF1997)
Soltu.DM.02G009550.1	21.9836	76.1306	33.6557	30.9483	Pyridoxal phosphate (PLP)-dependent transferases superfamily protein
Soltu.DM.02G009620.2	8.49017	3.39481	2.54216	6.03317	cycling DOF factor
Soltu.DM.02G009660.1	48.1275	11.8319	8.67968	6.30936	Ribosomal protein L34e superfamily protein
Soltu.DM.02G009750.1	6.71493	2.36145	1.98795	1.59818	RING/U-box superfamily protein
Soltu.DM.02G009800.1	1.99261	6.97329	3.05374	4.47863	homeobox protein
Soltu.DM.02G009850.1	0.839428	2.5533	0.539729	0.410234	Protein of unknown function (DUF1666)
Soltu.DM.02G009860.1	0.957317	7.26276	12.401	15.8374	Trypsin family protein with PDZ domain
Soltu.DM.02G009940.1	30.2719	18.0876	30.1123	47.6104	Protein of unknown function (DUF1637)
Soltu.DM.02G009970.1	39.4121	130.843	66.302	68.6498	voltage dependent anion channel
Soltu.DM.02G010000.2	0.905307	6.00508	3.55129	4.06977	FAD/NAD(P)-binding oxidoreductase family protein
Soltu.DM.02G010030.1	53.7585	32.5018	42.7478	62.3038	Oxoglutarate/iron-dependent oxygenase
Soltu.DM.02G010040.1	8.88129	36.3251	37.6648	42.0796	methyltransferases
Soltu.DM.02G010240.1	4.55217	12.75	1.31926	2.68168	senescence-associated gene
Soltu.DM.02G010370.1	6.0978	3.39544	4.62874	2.75855	ARM repeat superfamily protein
Soltu.DM.02G010420.1	4.3563	28.5529	3.74064	5.14451	conserved hypothetical protein
Soltu.DM.02G010430.1	129.751	80.559	6.54091	7.21945	carbonic anhydrase
Soltu.DM.02G010460.1	0.284511	7.45618	2.2716	1.94695	high affinity nitrate transporter 2.7
Soltu.DM.02G010490.1	27.3252	10.8742	10.9507	9.29812	GPI transamidase component family protein / Gaa1-like family protein
Soltu.DM.02G010600.1	2.97978	12.7124	10.5381	10.9256	NAD-dependent glycerol-3-phosphate dehydrogenase family protein
Soltu.DM.02G010720.1	14.851	49.0088	11.0612	13.6072	DNA-binding storekeeper protein-related
Soltu.DM.02G010730.1	45.2433	18.3068	22.3174	16.6811	conserved hypothetical protein
Soltu.DM.02G010740.1	26.7923	14.7201	13.4672	12.4332	conserved hypothetical protein
Soltu.DM.02G010750.1	2.27429	10.9892	7.64691	8.41447	Rubisco methyltransferase family protein
Soltu.DM.02G010760.1	0.686047	2.07742	2.43185	2.11731	Leucine-rich repeat protein kinase family protein
Soltu.DM.02G010790.1	7.03334	38.5056	11.5348	7.03318	chloride channel B
Soltu.DM.02G010800.1	13.3657	115.07	171.281	223.218	Ribosomal protein S21 family protein
Soltu.DM.02G010960.1	12.0551	8.34105	9.94124	12.2108	UDP-Glycosyltransferase superfamily protein
Soltu.DM.02G011060.1	4.66122	39.4488	37.427	32.3492	conserved hypothetical protein
Soltu.DM.02G011220.1	2.93916	10.3085	16.0567	17.7481	RNA-binding (RRM/RBD/RNP motifs) family protein
Soltu.DM.02G011230.3	48.0063	131.905	136.37	125.04	vacuolar ATPase subunit F family protein
Soltu.DM.02G011260.1	49.6553	24.7836	16.3905	17.4355	Ubiquitin C-terminal hydrolases superfamily protein
Soltu.DM.02G011510.1	2.45233	10.1642	5.66722	5.47268	pyrroline-5- carboxylate (P5C) reductase
Soltu.DM.02G011530.1	11.4154	7.71649	0.189302	0.639632	Ankyrin repeat family protein
Soltu.DM.02G011540.1	20.8432	9.78503	6.56226	2.96216	Cysteine/Histidine-rich C1 domain family protein
Soltu.DM.02G011560.1	3.17088	8.75305	7.78617	10.5517	HISTIDINE TRIAD NUCLEOTIDE-BINDING
Soltu.DM.02G011610.1	18.0337	86.509	16.8763	14.9836	Single hybrid motif superfamily protein
Soltu.DM.02G011630.1	0	0.222981	3.44251	7.8624	Tetratricopeptide repeat (TPR)-like superfamily protein
Soltu.DM.02G011870.1	0.966496	3.14802	5.94074	9.36978	Cytochrome c
Soltu.DM.02G012020.1	104.086	337.538	142.997	74.1815	Cysteine proteinases superfamily protein
Soltu.DM.02G012030.1	22.2237	174.157	62.7049	35.9595	Cysteine proteinases superfamily protein
Soltu.DM.02G012060.1	4.67875	13.4058	17.2346	21.0341	FKBP-like peptidyl-prolyl cis-trans isomerase family protein
Soltu.DM.02G012120.1	10.7823	32.5596	12.9176	9.4056	zinc ion binding
Soltu.DM.02G012260.1	0.857504	35.5083	0.227464	0.634602	cinnamyl alcohol dehydrogenase
Soltu.DM.02G012290.1	9.64441	2.98374	1.54078	1.90169	Argonaute family protein
Soltu.DM.02G012310.1	5.38038	19.871	17.0372	15.1396	Transducin/WD40 repeat-like superfamily protein
Soltu.DM.02G012330.1	36.0747	23.6667	9.75955	15.4988	NPR1-like protein
Soltu.DM.02G012480.1	15.5956	148.718	1108.66	827.057	cell elongation protein / DWARF1 / DIMINUTO (DIM)
Soltu.DM.02G012500.1	9.7505	1.57954	9.5657	11.9172	Protein of unknown function (DUF640)
Soltu.DM.02G012510.1	3.53908	8.99461	4.5991	5.51144	Mediator of RNA polymerase II transcription subunit
Soltu.DM.02G012610.4	2.9958	8.64504	14.1103	21.9542	NagB/RpiA/CoA transferase-like superfamily protein
Soltu.DM.02G012620.1	0.195406	0.926598	0.347118	0.374672	Subtilase family protein
Soltu.DM.02G012800.1	4.74245	15.8267	2.60504	2.38378	Transducin/WD40 repeat-like superfamily protein
Soltu.DM.02G012820.2	107.12	58.3098	49.4186	50.5959	D111/G-patch domain-containing protein
Soltu.DM.02G012830.1	14.2083	54.0668	2.94108	4.12092	alpha/beta-Hydrolases superfamily protein
Soltu.DM.02G012910.1	41.7603	22.2135	22.5583	15.4172	conserved hypothetical protein
Soltu.DM.02G012920.1	0.265789	4.74853	2.12377	2.40544	acyl-activating enzyme
Soltu.DM.02G012970.1	1.97146	13.3434	4.65142	4.60987	hercules receptor kinase
Soltu.DM.02G013050.1	79.9677	18.5354	21.606	11.9799	ethylene-responsive nuclear protein / ethylene-regulated nuclear protein (ERT2)
Soltu.DM.02G013170.1	0.149767	3.50719	2.84104	4.55916	FAD-binding Berberine family protein
Soltu.DM.02G013430.1	16.3215	51.7702	41.4763	60.9556	plastid transcriptionally active
Soltu.DM.02G013510.1	35.8145	14.7272	41.8471	6.1703	conserved hypothetical protein
Soltu.DM.02G013520.1	23.5922	14.0514	15.9719	15.9808	F-box family protein
Soltu.DM.02G013530.2	2.4665	7.27091	14.8155	18.4943	alpha/beta-Hydrolases superfamily protein
Soltu.DM.02G013550.1	14.3935	41.8502	14.4782	16.9006	20S proteasome alpha subunit E2
Soltu.DM.02G013590.2	91.6161	26.6972	37.7291	52.3001	Protein of unknown function, DUF642
Soltu.DM.02G013600.2	410.69	154.753	184.421	195.816	RNA-binding protein
Soltu.DM.02G013610.2	30.3135	15.381	8.21321	12.7681	translocase
Soltu.DM.02G013790.1	3.93284	17.0274	44.1378	41.7225	NAD(P)-binding Rossmann-fold superfamily protein
Soltu.DM.02G013800.1	0.208736	0.938957	0.464087	0.239757	Minichromosome maintenance (MCM2/3/5) family protein
Soltu.DM.02G013810.1	0.529553	2.07787	29.5256	24.0194	chlorophyll A/B binding protein
Soltu.DM.02G013820.1	2.14346	6.38756	23.234	12.6306	chlorophyll A/B binding protein
Soltu.DM.02G013960.1	15.8272	7.48226	3.55148	5.41122	Leucine-rich receptor-like protein kinase family protein
Soltu.DM.02G013970.2	8.63176	3.1435	2.7355	3.41653	hypothetical protein
Soltu.DM.02G013980.1	5.14647	2.24844	1.32087	1.28656	Leucine-rich receptor-like protein kinase family protein
Soltu.DM.02G014000.1	14.7304	162.394	822.294	595.19	chlorophyll A/B binding protein
Soltu.DM.02G014010.2	0	4.0085	30.0644	31.2453	chlorophyll A/B binding protein
Soltu.DM.02G014020.1	0.0688293	1.45969	31.625	16.8296	chlorophyll A/B binding protein
Soltu.DM.02G014030.1	0.19288	4.22341	95.4021	46.2732	chlorophyll A/B binding protein
Soltu.DM.02G014040.1	2.022	17.8153	322.94	155.277	chlorophyll A/B binding protein
Soltu.DM.02G014050.1	10.6474	144.095	757.897	386.946	chlorophyll A/B binding protein
Soltu.DM.02G014100.1	0.523976	8.02609	1.82384	1.22359	Drug/metabolite transporter superfamily protein
Soltu.DM.02G014110.1	0.469156	9.74472	2.29189	2.33163	purine permease
Soltu.DM.02G014120.1	5.38441	89.1761	14.1422	17.3166	purine permease
Soltu.DM.02G014150.1	21.84	14.1223	4.50555	2.52151	WRKY DNA-binding protein
Soltu.DM.02G014210.1	4.2539	17.2098	12.6041	24.0775	Peptidase S41 family protein
Soltu.DM.02G014240.1	21.3266	12.8564	2.41928	2.34577	response regulator
Soltu.DM.02G014250.1	9.88232	2.55622	1.95669	2.16437	Tetratricopeptide repeat (TPR)-like superfamily protein
Soltu.DM.02G014270.1	14.8965	4.56761	2.51967	4.09902	Tetratricopeptide repeat (TPR)-like superfamily protein
Soltu.DM.02G014370.1	41.8708	155.969	38.1137	60.5601	conserved hypothetical protein
Soltu.DM.02G014470.1	2.82168	1.13754	0.86402	0.443647	senescence-related gene
Soltu.DM.02G014530.1	68.4963	29.732	42.3054	60.1818	2-oxoglutarate (2OG) and Fe(II)-dependent oxygenase superfamily protein
Soltu.DM.02G014580.2	74.1535	48.3497	39.3532	31.4978	2-oxoglutarate (2OG) and Fe(II)-dependent oxygenase superfamily protein
Soltu.DM.02G014610.1	0.408133	1.48211	0.305129	0.412382	5'-3' exonuclease family protein
Soltu.DM.02G014670.1	1.47961	4.85579	1.27661	1.13497	trehalose-6-phosphate synthase
Soltu.DM.02G014860.1	2.23095	0.520589	0.049262	0.874148	Leucine-rich repeat transmembrane protein kinase
Soltu.DM.02G014880.1	7.37856	0.763227	3.59622	4.20903	zinc knuckle (CCHC-type) family protein
Soltu.DM.02G014900.1	1.07868	0.508365	0.216061	0.484464	Leucine-rich repeat transmembrane protein kinase
Soltu.DM.02G014940.1	7.44489	2.60591	1.42146	3.25459	Leucine-rich repeat transmembrane protein kinase
Soltu.DM.02G014950.1	56.0896	22.7486	8.19551	12.7323	Leucine-rich repeat transmembrane protein kinase
Soltu.DM.02G015010.1	40.08	26.9292	17.1791	23.6631	Leucine-rich repeat transmembrane protein kinase
Soltu.DM.02G015020.2	1.47901	5.46068	1.06062	1.23009	receptor-like kinase in flowers
Soltu.DM.02G015130.2	42.5784	24.7336	21.9406	22.0317	BES1/BZR1 homolog
Soltu.DM.02G015230.1	75.3196	38.431	17.0691	10.7066	plant U-box
Soltu.DM.02G015310.1	19.507	10.1571	6.70491	10.5412	trehalose-phosphatase/synthase
Soltu.DM.02G015330.3	3.55536	41.0624	49.4547	53.5594	NAD(P)-binding Rossmann-fold superfamily protein
Soltu.DM.02G015370.1	6.00684	24.2972	6.96535	7.41548	WRKY DNA-binding protein
Soltu.DM.02G015380.1	25.8948	10.7381	3.97035	4.95698	conserved hypothetical protein
Soltu.DM.02G015390.1	24.8813	6.61641	7.33944	4.03134	conserved hypothetical protein
Soltu.DM.02G015430.1	1.70821	17.3082	16.1508	33.6904	Rho termination factor
Soltu.DM.02G015440.1	1.74809	8.42414	4.73884	5.23985	RING/FYVE/PHD zinc finger superfamily protein
Soltu.DM.02G015530.1	4.72315	1.69757	0.52598	1.25162	Subtilase family protein
Soltu.DM.02G015670.1	0.219392	1.406	0.639906	0.55342	Leucine-rich repeat protein kinase family protein
Soltu.DM.02G015890.1	1.49995	4.28104	1.06966	1.47362	Tetratricopeptide repeat (TPR)-like superfamily protein
Soltu.DM.02G015910.1	5.14112	28.4108	18.8055	25.0903	xylem bark cysteine peptidase
Soltu.DM.02G015980.1	57.9557	35.0089	28.9117	27.4279	ARM repeat superfamily protein
Soltu.DM.02G016000.1	27.7391	13.1099	8.57493	9.38726	sequence-specific DNA binding transcription factors
Soltu.DM.02G016010.1	345.037	204.292	114.879	136.546	Protein of unknown function (DUF640)
Soltu.DM.02G016240.1	0.73191	6.10252	1.56874	0.117982	alpha/beta-Hydrolases superfamily protein
Soltu.DM.02G016320.1	2.93544	1.16027	0.207859	0.317384	Cysteine proteinases superfamily protein
Soltu.DM.02G016340.1	25.4618	9.29875	1.08863	2.45114	homolog of RPW8
Soltu.DM.02G016350.1	0.124148	5.77835	4.05267	4.57718	TRICHOME BIREFRINGENCE-LIKE
Soltu.DM.02G016360.1	1.16898	10.0546	2.49527	2.96509	Tetratricopeptide repeat (TPR)-like superfamily protein
Soltu.DM.02G016380.1	1.82765	14.0185	12.5186	10.8575	alpha/beta-Hydrolases superfamily protein
Soltu.DM.02G016390.1	1.43779	30.7718	9.54188	12.3748	alpha/beta-Hydrolases superfamily protein
Soltu.DM.02G016410.1	1.08521	71.9478	15.5792	18.1324	alpha/beta-Hydrolases superfamily protein
Soltu.DM.02G016420.1	1.92958	67.0787	48.021	49.2951	alpha/beta-Hydrolases superfamily protein
Soltu.DM.02G016510.1	42.684	22.7132	48.6889	51.8319	pyruvate decarboxylase-2
Soltu.DM.02G016550.1	7.19923	44.6394	19.8411	29.0345	RNA binding;GTP binding
Soltu.DM.02G016580.1	9.29515	29.508	18.1999	24.1333	hypothetical protein
Soltu.DM.02G016620.1	0.825321	3.09991	0.763836	0.902971	negative regulator of systemic acquired resistance (SNI1)
Soltu.DM.02G016690.1	21.5308	10.7689	2.13284	3.85157	RAC-like
Soltu.DM.02G016750.1	0.789249	4.59588	1.72312	1.4565	alpha/beta-Hydrolases superfamily protein
Soltu.DM.02G016770.1	3.65654	24.6063	12.2074	2.23612	alpha/beta-Hydrolases superfamily protein
Soltu.DM.02G016780.1	108.532	1105.75	437.276	241.744	alpha/beta-Hydrolases superfamily protein
Soltu.DM.02G016980.1	50.5202	7.35748	7.13888	8.21825	homeobox
Soltu.DM.02G017090.1	3.30607	12.4402	8.36812	11.5509	conserved hypothetical protein
Soltu.DM.02G017120.1	7.30856	33.2374	13.181	8.88479	Protein NUCLEAR FUSION DEFECTIVE 6, chloroplastic/mitochondrial
Soltu.DM.02G017140.2	592.141	309.449	312.169	365.405	Drought-responsive family protein
Soltu.DM.02G017280.1	9.32212	0.838788	2.79609	3.26755	ERF domain protein
Soltu.DM.02G017330.1	1006.47	522.298	2262.34	1044.66	dormancy-associated protein-like
Soltu.DM.02G017410.2	45.7402	16.8386	43.5159	46.1709	hypothetical protein
Soltu.DM.02G017420.1	10.7645	71.795	162.174	229.16	Ribosomal protein S5 family protein
Soltu.DM.02G017470.1	50.5857	13.2791	61.0564	70.6237	Pollen Ole e 1 allergen and extensin family protein
Soltu.DM.02G017550.1	3.36614	25.0677	3.06301	5.19462	basic helix-loop-helix (bHLH) DNA-binding superfamily protein
Soltu.DM.02G017570.1	67.7467	26.4388	115.085	128.878	Protein of unknown function (DUF506)
Soltu.DM.02G017730.1	20.702	89.172	32.199	46.3576	RING membrane-anchor
Soltu.DM.02G017750.1	8.56118	2.26706	1.1855	1.31914	heat shock transcription factor B2A
Soltu.DM.02G017770.1	119.709	74.14	58.4241	55.8704	thioredoxin family protein
Soltu.DM.02G017790.1	313.066	77.9142	658.819	564.237	Aluminium induced protein with YGL and LRDR motifs
Soltu.DM.02G017800.3	1.01868	5.86955	3.86944	5.7284	DNA mismatch repair protein MutS, type
Soltu.DM.02G017860.1	8.63822	31.0477	20.7369	15.5992	RING/U-box superfamily protein
Soltu.DM.02G017870.1	3.68586	16.0912	8.04485	7.60927	hypothetical protein
Soltu.DM.02G017890.1	112.075	29.6511	25.5892	39.3339	U2 snRNP auxilliary factor, large subunit, splicing factor
Soltu.DM.02G017970.1	16.9961	49.7252	47.4472	49.8063	alpha/beta-Hydrolases superfamily protein
Soltu.DM.02G018000.1	2.15337	33.8932	4.62955	3.81829	alpha 1,4-glycosyltransferase family protein
Soltu.DM.02G018020.1	263.36	85.518	43.8515	43.7589	proline-rich spliceosome-associated (PSP) family protein
Soltu.DM.02G018240.1	17.3869	64.3695	106.303	81.1928	HAL2-like
Soltu.DM.02G018310.1	67.6451	19.7044	31.3834	46.7428	oxidoreductase, zinc-binding dehydrogenase family protein
Soltu.DM.02G018320.1	0.893826	0.222224	0.33595	1.11266	beta-galactosidase
Soltu.DM.02G018500.1	134.176	52.0888	29.8979	35.3902	Protein of unknown function (DUF761)
Soltu.DM.02G018600.1	5.17621	18.9351	5.04627	6.02622	Transducin/WD40 repeat-like superfamily protein
Soltu.DM.02G018630.1	8.36917	35.9534	13.0807	13.7337	conserved hypothetical protein
Soltu.DM.02G018740.1	1.01061	10.9572	4.18306	4.7166	ARM repeat superfamily protein
Soltu.DM.02G018760.1	13.5871	5.92476	4.32021	1.60589	sugar transporter
Soltu.DM.02G018880.1	0.268135	2.41276	1.72066	2.33629	Octicosapeptide/Phox/Bem1p family protein
Soltu.DM.02G018900.1	0.696867	1.80279	1.4332	1.31803	Pentatricopeptide repeat (PPR) superfamily protein
Soltu.DM.02G018950.1	18.3965	4.9955	6.76382	8.51556	B-box type zinc finger family protein
Soltu.DM.02G019020.1	25.5208	13.5733	4.26122	2.58575	Peroxidase superfamily protein
Soltu.DM.02G019030.1	31.7219	12.2521	5.92493	2.7485	Peroxidase superfamily protein
Soltu.DM.02G019150.1	14.7974	9.4341	2.31013	3.78515	S-locus lectin protein kinase family protein
Soltu.DM.02G019260.1	3.59948	10.6852	5.54437	4.66559	EF-hand domain pair domain containing protein
Soltu.DM.02G019290.1	29.777	454.498	60.6813	35.3909	Quinone reductase family protein
Soltu.DM.02G019310.1	12.7718	123.249	84.7244	113.228	plastid developmental protein DAG, putative
Soltu.DM.02G019320.1	10.1357	36.3759	17.3922	16.062	conserved hypothetical protein
Soltu.DM.02G019330.1	60.2519	35.3011	13.8545	16.98	Protein of unknown function, DUF538
Soltu.DM.02G019340.1	95.7992	28.9669	18.5877	3.04084	conserved hypothetical protein
Soltu.DM.02G019370.1	1.90856	6.63086	1.44786	2.00329	Tetratricopeptide repeat (TPR)-like superfamily protein
Soltu.DM.02G019430.1	119.593	60.7649	75.6417	78.917	eukaryotic translation initiation factor-related
Soltu.DM.02G019450.4	10.8742	3.24916	8.71569	43.3357	terpene synthase
Soltu.DM.02G019490.1	177.986	115.677	111.295	84.0324	Aldolase-type TIM barrel family protein
Soltu.DM.02G019510.1	31.7357	179.355	1379.89	1656.07	photosystem II subunit Q-2
Soltu.DM.02G019520.1	443.323	221.14	151.24	222.741	C-terminal cysteine residue is changed to a serine
Soltu.DM.02G019560.1	0.325977	2.66688	1.96939	1.64375	cysteine-rich RLK (RECEPTOR-like protein kinase)
Soltu.DM.02G019580.1	10.5191	4.90773	0.999276	4.57152	cysteine-rich RLK (RECEPTOR-like protein kinase)
Soltu.DM.02G019650.1	0.36253	14.2907	2.16902	3.28753	cysteine-rich RLK (RECEPTOR-like protein kinase)
Soltu.DM.02G019660.2	0.099094	4.82594	0.773312	1.03223	cysteine-rich RLK (RECEPTOR-like protein kinase)
Soltu.DM.02G019670.1	0.936543	37.603	3.8538	8.65443	cysteine-rich RLK (RECEPTOR-like protein kinase)
Soltu.DM.02G019690.1	0.656232	7.32993	0.74654	2.1025	cysteine-rich RLK (RECEPTOR-like protein kinase)
Soltu.DM.02G019740.1	24.1622	335.506	67.4435	89.2223	gibberellin 2-oxidase
Soltu.DM.02G019830.1	25.2528	12.6463	10.8246	11.2674	methylesterase PCR A
Soltu.DM.02G019900.1	46.1695	29.1421	71.6583	82.8106	beta-glucosidase
Soltu.DM.02G019910.1	5.06899	2.51679	4.57402	1.99589	beta-glucosidase
Soltu.DM.02G020010.1	14.9517	55.8396	21.4631	22.3334	HSP20-like chaperones superfamily protein
Soltu.DM.02G020040.2	8.848	25.0096	32.8405	44.8472	ATP binding cassette protein
Soltu.DM.02G020060.1	7.53549	23.3941	6.07266	7.36588	heat shock protein 70 (Hsp 70) family protein
Soltu.DM.02G020080.1	9.16838	3.47159	0.873521	2.32444	MATE efflux family protein
Soltu.DM.02G020130.1	757.107	233.107	989.661	942.601	Peroxidase superfamily protein
Soltu.DM.02G020140.1	4.08175	26.5948	147.557	236.636	ATPase, F1 complex, gamma subunit protein
Soltu.DM.02G020160.1	21.2406	109.363	10.4754	21.5945	hypothetical protein
Soltu.DM.02G020170.2	94.9055	55.0754	57.764	97.6244	starch synthase
Soltu.DM.02G020230.3	475.628	306.4	1190.72	751.071	glyoxalase I homolog
Soltu.DM.02G020240.1	103.367	30.6759	29.1347	35.9537	APS reductase
Soltu.DM.02G020260.1	5.26926	25.0539	6.84969	8.28023	O-Glycosyl hydrolases family 17 protein
Soltu.DM.02G020300.4	10.5787	28.9095	20.0778	31.1297	conserved hypothetical protein
Soltu.DM.02G020350.2	8.79937	54.1018	124.847	144.666	Glycine cleavage T-protein family
Soltu.DM.02G020420.1	13.4154	7.42708	4.75371	7.30851	aspartic proteinase A1
Soltu.DM.02G020490.1	0.69349	3.64994	0.891199	0.875948	Tetratricopeptide repeat (TPR)-like superfamily protein
Soltu.DM.02G020520.1	5.14442	22.6909	16.4887	28.3173	tRNA synthetase class I (I, L, M and V) family protein
Soltu.DM.02G020530.1	1.55367	9.10468	5.93012	11.9194	tRNA synthetase class I (I, L, M and V) family protein
Soltu.DM.02G020650.1	1.92022	6.44223	5.52767	2.89512	conserved hypothetical protein
Soltu.DM.02G020670.1	50.849	178.485	157.235	221.276	fibrillin
Soltu.DM.02G020850.1	0.542272	2.88205	23.5685	186.134	glutathione S-transferase F11
Soltu.DM.02G020920.2	5.8211	3.83243	2.0137	2.5353	P-loop containing nucleoside triphosphate hydrolases superfamily protein
Soltu.DM.02G021230.1	32.9976	8.3497	5.41276	22.5912	cytochrome C biogenesis
Soltu.DM.02G021340.1	17.8124	10.489	5.12982	7.35973	nijmegen breakage syndrome
Soltu.DM.02G021390.1	25.986	17.1366	24.8788	18.6545	NC domain-containing protein-related
Soltu.DM.02G021490.1	6.75294	27.1689	5.23737	5.89255	Noc2p family
Soltu.DM.02G021500.1	7.37946	33.1748	24.9138	40.0442	UDP-glucosyl transferase 71B8
Soltu.DM.02G021540.1	4.89734	16.1995	83.59	66.1737	3beta-hydroxysteroid-dehydrogenase/decarboxylase isoform
Soltu.DM.02G021650.1	2.20783	6.30671	1.70995	1.93112	Phosphatidate cytidylyltransferase, mitochondrial domain containing protein
Soltu.DM.02G021690.1	764.261	222.566	566.122	860.496	Molybdenum cofactor sulfurase family protein
Soltu.DM.02G021720.1	0.114715	0.817628	0.345613	0.601885	Tetratricopeptide repeat (TPR)-like superfamily protein
Soltu.DM.02G021730.1	5.16797	21.0023	5.35059	7.48341	DNA topoisomerase, type IA, core
Soltu.DM.02G021740.2	4.27998	42.3689	29.128	41.8147	plastid transcriptionally active
Soltu.DM.02G021920.1	5.74651	3.44699	7.6577	2.24494	cytochrome P450, family 71, subfamily B, polypeptide
Soltu.DM.02G021960.1	64.0522	21.076	48.3757	100.385	CLAVATA3/ESR-RELATED
Soltu.DM.02G021990.1	61.5365	38.9484	20.057	22.748	Zinc finger (CCCH-type/C3HC4-type RING finger) family protein
Soltu.DM.02G022010.1	1.38906	4.0172	1.91862	2.40591	DNA glycosylase superfamily protein
Soltu.DM.02G022040.1	56.3857	20.2594	17.9226	28.031	conserved hypothetical protein
Soltu.DM.02G022190.1	53.5705	26.3371	594.204	526.78	hydroxy methylglutaryl CoA reductase
Soltu.DM.02G022200.2	49.0594	31.3404	36.0141	43.7778	RNA-binding (RRM/RBD/RNP motifs) family protein
Soltu.DM.02G022210.2	16.6776	9.84921	7.73097	10.289	Foie gras liver health family 1 domain containing protein
Soltu.DM.02G022290.1	116.618	60.0572	32.4221	36.2737	RNA polymerase I specific transcription initiation factor RRN3 protein
Soltu.DM.02G022300.1	41.4326	28.2755	14.8209	23.7857	plant intracellular ras group-related LRR
Soltu.DM.02G022380.1	30.709	19.1764	38.2816	41.3079	RING/U-box superfamily protein
Soltu.DM.02G022410.1	0.169551	6.12856	0.89287	1.87361	Auxin efflux carrier family protein
Soltu.DM.02G022530.1	62.9646	23.7114	12.8115	15.5887	Calcium-binding EF hand family protein
Soltu.DM.02G022570.1	11.3052	6.30451	5.56931	4.95008	RabGAP/TBC domain-containing protein
Soltu.DM.02G022600.2	3.91533	11.2716	4.85462	5.21767	DUF4378 domain containing protein
Soltu.DM.02G022610.1	2.79802	8.12201	4.59035	6.29516	C2H2-like zinc finger protein
Soltu.DM.02G022700.1	7.58505	328.881	90.2473	172.998	catalase
Soltu.DM.02G022950.1	7.0415	4.45912	3.06051	3.45118	TRICHOME BIREFRINGENCE-LIKE
Soltu.DM.02G023120.1	11.244	3.63167	3.10627	2.04654	Arabidopsis protein of unknown function (DUF241)
Soltu.DM.02G023130.1	68.5836	6.94898	9.21488	10.1699	Regulator of Vps4 activity in the MVB pathway protein
Soltu.DM.02G023140.1	6.50225	31.648	10.9236	16.6494	RNAse E/G-like
Soltu.DM.02G023180.1	27.1844	2.94172	4.34333	6.2386	F-box family protein with a domain of unknown function (DUF295)
Soltu.DM.02G023290.1	15.6096	55.3503	19.8805	25.7885	phospholipase D delta
Soltu.DM.02G023310.1	33.3638	22.2464	18.4348	24.7313	conserved hypothetical protein
Soltu.DM.02G023320.1	19.1742	8.62625	4.18258	6.08963	conserved hypothetical protein
Soltu.DM.02G023340.1	17.9159	11.1992	15.11	10.962	NEP-interacting protein
Soltu.DM.02G023480.1	1.29588	3.74478	2.75445	3.41367	PLAC8 family protein
Soltu.DM.02G023500.1	58.5691	30.5988	13.3852	26.331	RING/FYVE/PHD zinc finger superfamily protein
Soltu.DM.02G023590.1	0.0742617	7.71158	3.43356	9.03658	ascorbate peroxidase
Soltu.DM.02G023710.2	2.57649	1.69726	0.835816	1.49959	oligopeptide transporter
Soltu.DM.02G023730.1	7.04371	22.3363	15.0702	24.4747	Pathogenesis-related thaumatin superfamily protein
Soltu.DM.02G023780.1	48.0707	11.9402	1.95208	5.93149	Pathogenesis-related thaumatin superfamily protein
Soltu.DM.02G023800.1	5.02264	97.5878	390.727	603.243	ferredoxin-NADP(+)-oxidoreductase
Soltu.DM.02G023810.1	28.7325	13.7874	9.21633	8.48979	armadillo repeat only
Soltu.DM.02G023830.1	5.51768	20.8472	67.18	96.3113	Chaperone DnaJ-domain superfamily protein
Soltu.DM.02G023850.1	0.723072	139.323	201.271	741.707	flavanone 3-hydroxylase
Soltu.DM.02G023960.1	13.2233	81.2647	44.9379	77.1117	conserved hypothetical protein
Soltu.DM.02G024150.1	147.802	83.2295	169.91	150.305	histone H1-3
Soltu.DM.02G024170.2	8.65179	1.53302	1.92599	3.38286	MUTL protein homolog
Soltu.DM.02G024240.1	1.37209	0.799281	0.795489	1.23206	ATP binding microtubule motor family protein
Soltu.DM.02G024250.2	10.6728	33.7146	7.485	8.78069	Protein kinase superfamily protein
Soltu.DM.02G024270.1	0.252997	5.2596	3.32157	2.63453	B-box type zinc finger family protein
Soltu.DM.02G024280.2	580.937	141.037	1388.13	2104.3	fructose-bisphosphate aldolase
Soltu.DM.02G024380.1	9.15038	92.9379	74.732	30.8334	ferulic acid 5-hydroxylase
Soltu.DM.02G024440.1	11.8318	7.37842	2.52567	5.32863	K-box region and MADS-box transcription factor family protein
Soltu.DM.02G024450.1	5.5769	41.7324	14.6535	20.2619	aldehyde dehydrogenase 3F1
Soltu.DM.02G024460.1	25.6821	10.0075	7.77598	13.4004	Oxidoreductase-like protein, N-terminal domain containing protein
Soltu.DM.02G024530.1	31.2447	92.536	24.2739	16.2327	beta-galactosidase
Soltu.DM.02G024540.1	0.60081	3.27845	0.703415	1.88953	Ribosomal RNA adenine dimethylase family protein
Soltu.DM.02G024550.1	5.74645	3.93988	3.26862	6.87326	Cytochrome P450 superfamily protein
Soltu.DM.02G024590.1	4.40179	2.45981	1.51983	0.348606	Peroxidase superfamily protein
Soltu.DM.02G024610.1	7.82777	4.8221	1.63975	1.46617	Peroxidase superfamily protein
Soltu.DM.02G024670.1	276.622	890.356	1433.28	318.2	Dehydrin domain containing protein
Soltu.DM.02G024690.2	7.97724	4.27558	1.31977	3.02231	hypothetical protein
Soltu.DM.02G024720.1	42.1364	17.3061	9.60101	12.067	HOPZ-ACTIVATED RESISTANCE
Soltu.DM.02G024730.1	22.5384	9.68947	6.02918	8.4861	P-loop containing nucleoside triphosphate hydrolases superfamily protein
Soltu.DM.02G024890.1	13.318	7.5915	8.43565	15.1946	conserved hypothetical protein
Soltu.DM.02G024900.2	0.498535	14.9504	157.048	544.927	dihydroflavonol 4-reductase
Soltu.DM.02G024970.1	4.32256	12.7193	35.2401	46.8097	Galactose mutarotase-like superfamily protein
Soltu.DM.02G025000.3	16.3255	6.98975	4.33918	7.30967	tubby like protein
Soltu.DM.02G025010.1	31.9416	17.386	4.95679	11.8148	ARM repeat superfamily protein
Soltu.DM.02G025040.1	7.64687	3.55382	2.03577	1.12593	hypothetical protein
Soltu.DM.02G025080.1	32.7314	15.3872	21.4368	28.248	Putative methyltransferase family protein
Soltu.DM.02G025180.1	32.6378	19.9093	8.39043	11.6063	Sec14p-like phosphatidylinositol transfer family protein
Soltu.DM.02G025210.1	52.1158	687.252	242.079	246.363	succinate dehydrogenase 1-1
Soltu.DM.02G025220.1	0.0712673	4.43281	0.217537	0.141907	Cytochrome P450 superfamily protein
Soltu.DM.02G025310.1	26.2412	12.8143	10.6412	11.5476	F-box family protein
Soltu.DM.02G025370.1	6.48123	1.36842	0.429154	0.224453	ovate family protein
Soltu.DM.02G025430.1	89.8875	47.939	34.6305	38.3209	U2 snRNP auxilliary factor, large subunit, splicing factor
Soltu.DM.02G025460.1	21.1715	7.27204	5.39107	4.91041	GRAS family transcription factor
Soltu.DM.02G025500.2	8.87416	29.3661	5.40978	5.74559	aminopeptidase P1
Soltu.DM.02G025520.1	6.802	23.1235	8.89851	12.6194	Major facilitator superfamily protein
Soltu.DM.02G025540.1	34.1128	18.1975	15.586	13.5155	Ubiquitin-conjugating enzyme family protein
Soltu.DM.02G025620.4	8.01485	44.7675	92.0434	105.476	Rhomboid-related intramembrane serine protease family protein
Soltu.DM.02G025770.1	70.1651	42.3338	34.6911	44.6471	conserved hypothetical protein
Soltu.DM.02G025830.1	11.4832	3.75838	1.41715	2.93004	hypothetical protein
Soltu.DM.02G025940.1	0.210527	1.33633	2.70283	4.03137	abscisic acid (aba)-deficient
Soltu.DM.02G025980.1	110.74	70.0024	44.5326	40.9404	Elongator subunit Iki1 domain containing protein
Soltu.DM.02G026030.1	4.57573	46.87	28.1519	34.8393	Peptidyl-tRNA hydrolase family protein
Soltu.DM.02G026060.1	379.843	81.5841	1152.56	1220.32	sterol
Soltu.DM.02G026080.1	2.7486	8.46715	4.96066	7.6536	ortholog of maize chloroplast splicing factor CRS1
Soltu.DM.02G026160.1	51.0564	21.2026	11.7768	14.03	Protein kinase superfamily protein
Soltu.DM.02G026190.1	33.4024	5.86448	5.76735	6.25891	Class I glutamine amidotransferase-like superfamily protein
Soltu.DM.02G026210.1	13.1182	72.0765	13.4976	17.6243	HEAT repeat-containing protein
Soltu.DM.02G026230.2	1.50792	43.3041	11.9516	17.8374	Plant protein of unknown function (DUF827)
Soltu.DM.02G026240.1	24.4112	13.9935	3.66216	5.87885	Octicosapeptide/Phox/Bem1p family protein
Soltu.DM.02G026330.2	51.8297	27.6108	14.1222	33.888	nuclear factor Y, subunit C4
Soltu.DM.02G026340.1	1.85527	23.1358	10.2266	12.8233	MATE efflux family protein
Soltu.DM.02G026480.1	51.3427	17.2769	15.8718	1.67638	DUF4228 domain containing protein
Soltu.DM.02G026570.1	191.035	59.9066	38.2227	60.8433	conserved hypothetical protein
Soltu.DM.02G026590.1	26.2402	104.946	99.5894	115.595	CLP protease proteolytic subunit
Soltu.DM.02G026600.2	1.98869	8.30436	5.19029	6.67393	formyltransferase, putative
Soltu.DM.02G026660.3	0.329853	3.11221	1.67944	2.35893	UDP-Glycosyltransferase superfamily protein
Soltu.DM.02G026730.2	25.3588	17.0482	14.0618	13.941	DegP protease
Soltu.DM.02G026750.2	6.93267	21.8723	14.4066	11.8608	ARM repeat superfamily protein
Soltu.DM.02G026770.1	9.85042	33.4847	10.1454	11.7823	dsRNA-binding domain-like superfamily protein
Soltu.DM.02G026780.1	0.98937	8.57694	4.24008	5.29846	Protein kinase superfamily protein
Soltu.DM.02G026870.3	11.4605	140.401	791.185	1140.15	serine transhydroxymethyltransferase
Soltu.DM.02G026910.2	8.13901	43.426	25.8001	38.1103	conserved hypothetical protein
Soltu.DM.02G026920.1	2.31697	6.82228	4.23083	6.28444	Protein of unknown function (duplicated DUF1399)
Soltu.DM.02G026950.1	76.5625	50.7574	47.3353	44.2098	Octicosapeptide/Phox/Bem1p family protein
Soltu.DM.02G026960.1	3.72457	12.5044	8.82732	7.87918	Glycosyl hydrolase family protein
Soltu.DM.02G027010.4	84.7352	43.0346	14.3598	29.8041	SPT2 chromatin protein
Soltu.DM.02G027090.1	2.06394	1.2736	0.599346	0.374528	hexokinase-like
Soltu.DM.02G027100.1	6.94613	19.4882	7.73982	7.62475	Leucine-rich receptor-like protein kinase family protein
Soltu.DM.02G027190.1	1.85583	0.602384	3.76079	1.99628	xyloglucan endotransglucosylase/hydrolase
Soltu.DM.02G027270.1	5.25646	2.93817	0.856278	1.52456	1-aminocyclopropane-1-carboxylate synthase
Soltu.DM.02G027280.1	261.931	127.958	78.0939	124.373	conserved hypothetical protein
Soltu.DM.02G027300.1	85.6771	51.9295	25.4901	33.5974	GTP-binding protein, HflX
Soltu.DM.02G027390.1	15.3061	6.98501	5.88385	2.10678	basic leucine-zipper
Soltu.DM.02G027460.1	3.30611	9.59964	4.20966	2.52802	Carbohydrate-binding protein
Soltu.DM.02G027520.1	2.7872	9.74234	2.71277	3.33468	conserved hypothetical protein
Soltu.DM.02G027530.1	6.50095	3.71228	2.08412	1.09835	Galactosyl transferase GMA12/MNN10 family protein
Soltu.DM.02G027540.1	10.7564	7.49468	9.29436	7.93081	Galactosyl transferase GMA12/MNN10 family protein
Soltu.DM.02G027580.1	28.9514	17.4059	9.71375	10.7841	N-acetyl-l-glutamate synthase
Soltu.DM.02G027640.1	0.915221	2.53276	0.584658	1.28469	conserved hypothetical protein
Soltu.DM.02G027740.1	33.2125	8.27925	2.43961	7.43117	calcium ATPase
Soltu.DM.02G027750.1	7.39435	3.94769	2.49265	3.06792	BTB and TAZ domain protein
Soltu.DM.02G027760.1	22.8747	14.6531	6.33078	9.68356	formin homolog
Soltu.DM.02G027770.2	0.733092	3.81155	0.826141	0.905519	Phototropic-responsive NPH3 family protein
Soltu.DM.02G027830.1	14.5859	44.0706	50.53	57.8841	Phototropic-responsive NPH3 family protein
Soltu.DM.02G027860.1	16.0356	7.73745	3.70239	2.77104	conserved hypothetical protein
Soltu.DM.02G027870.1	3.70391	1.07542	0.43263	0.903403	Phototropic-responsive NPH3 family protein
Soltu.DM.02G027940.1	4.05186	184.468	93.9044	97.9491	Protein of unknown function (DUF1230)
Soltu.DM.02G027990.1	69.4992	39.5166	25.4513	21.4713	Protein phosphatase 2C family protein
Soltu.DM.02G028000.1	2.43893	1.37181	0.827941	2.78095	alpha/beta-Hydrolases superfamily protein
Soltu.DM.02G028010.1	4.09241	2.2222	3.36793	1.95549	alpha/beta-Hydrolases superfamily protein
Soltu.DM.02G028040.1	405.588	130.569	60.5934	170.177	hypothetical protein
Soltu.DM.02G028050.1	12.4482	6.32749	4.97542	7.7183	natural resistance-associated macrophage protein
Soltu.DM.02G028190.1	156.074	85.1659	50.3052	55.2198	myb domain protein r1
Soltu.DM.02G028210.1	4.87874	2.35514	1.33466	1.02143	end binding protein 1C
Soltu.DM.02G028250.1	49.6217	28.5009	17.7406	13.3356	SKP1/ASK1-interacting protein
Soltu.DM.02G028260.1	7.16333	20.8784	13.0328	16.0768	PTEN
Soltu.DM.02G028350.3	244.41	116.326	136.904	144.933	2-oxoglutarate (2OG) and Fe(II)-dependent oxygenase superfamily protein
Soltu.DM.02G028370.1	7.65052	2.37302	2.59841	3.49771	Leucine-rich repeat protein kinase family protein
Soltu.DM.02G028410.2	9.44206	35.645	20.663	32.2601	Cystathionine beta-synthase (CBS) family protein
Soltu.DM.02G028420.1	3.10393	9.49132	3.07862	2.48106	Integrase-type DNA-binding superfamily protein
Soltu.DM.02G028490.2	5.62613	17.1698	5.26106	6.05373	PLC-like phosphodiesterases superfamily protein
Soltu.DM.02G028500.3	4.84865	16.4636	5.08801	5.87823	F-box/RNI-like superfamily protein
Soltu.DM.02G028550.1	34.1162	148.314	36.68	27.4299	S-adenosyl-L-methionine-dependent methyltransferases superfamily protein
Soltu.DM.02G028660.1	2.53179	0.969927	0.574566	0.629505	Nucleoporin autopeptidase
Soltu.DM.02G028700.1	1.85451	0.867428	0.690539	0.566239	Nucleoporin autopeptidase
Soltu.DM.02G028740.1	7.95717	2.13701	3.31285	1.16322	mitogen-activated protein kinase kinase kinase
Soltu.DM.02G028850.1	179.552	105.405	46.9001	68.184	Alternative splicing regulator domain containing protein
Soltu.DM.02G028880.1	13.5383	8.11115	8.69317	8.882	centrin2
Soltu.DM.02G028970.2	25.1625	12.5569	9.40475	15.0258	MATE efflux family protein
Soltu.DM.02G029300.1	15.7589	6.56224	1.50152	1.8754	Homeodomain-like superfamily protein
Soltu.DM.02G029330.1	16.9101	11.2337	6.10399	9.99188	Disease resistance protein (CC-NBS-LRR class) family
Soltu.DM.02G029410.1	62.5906	31.2891	14.7455	24.7319	Disease resistance protein (CC-NBS-LRR class) family
Soltu.DM.02G029430.1	87.2892	50.2968	24.9402	43.6959	SKU5 similar
Soltu.DM.02G029450.1	0.229562	1.32477	0.573646	0.62621	cytochrome P450, family 76, subfamily C, polypeptide
Soltu.DM.02G029600.1	15.9718	3.63709	4.73934	4.96819	Zinc-finger domain of monoamine-oxidase A repressor R1
Soltu.DM.02G029630.1	0.893055	4.20859	0.559435	0.608823	Prolyl oligopeptidase family protein
Soltu.DM.02G029720.2	37.4258	11.6316	7.45883	11.8898	Protein kinase superfamily protein
Soltu.DM.02G029730.1	7.99502	34.1136	89.9799	90.0799	homolog of Synechocystis YCF37
Soltu.DM.02G029760.1	45.0047	21.2604	12.0314	20.8144	hypothetical protein
Soltu.DM.02G029790.1	20.936	59.2351	954.395	995.923	photosystem II subunit O-2
Soltu.DM.02G029820.1	7.47754	35.2059	12.3849	6.52897	conserved hypothetical protein
Soltu.DM.02G029830.1	17.8224	10.4905	5.31878	6.01222	DUF4228 domain containing protein
Soltu.DM.02G029910.1	77.8804	47.7539	22.1237	37.3595	protein kinase family protein / peptidoglycan-binding LysM domain-containing protein
Soltu.DM.02G030040.1	0.967908	1661.94	324.999	479.817	NAD(P)-binding Rossmann-fold superfamily protein
Soltu.DM.02G030060.1	2.24571	1.18882	1.07526	0.85433	glycosyl hydrolase family 81 protein
Soltu.DM.02G030070.2	118.685	57.8644	42.3052	50.8244	glycosyl hydrolase family 81 protein
Soltu.DM.02G030090.1	30.016	12.5025	10.3015	15.8206	TRICHOME BIREFRINGENCE-LIKE
Soltu.DM.02G030100.1	30.0858	18.9567	9.80962	11.3436	TRICHOME BIREFRINGENCE-LIKE
Soltu.DM.02G030150.1	313.625	95.1368	29.9844	25.4023	Cellulose-synthase-like C4
Soltu.DM.02G030170.1	175.041	102.02	12.6415	35.0571	Methylenetetrahydrofolate reductase family protein
Soltu.DM.02G030180.1	2411.89	382.542	637.68	706.587	conserved peptide upstream open reading frame
Soltu.DM.02G030190.1	1192.29	291.541	188.678	481.982	Adenosylmethionine decarboxylase family protein
Soltu.DM.02G030200.1	99.9027	51.5026	21.2404	34.3593	Ribosomal RNA-processing protein 7 (RRP7) C-terminal domain containing protein
Soltu.DM.02G030250.2	1.40775	0.409265	0.981838	1.20246	NSP-interacting kinase
Soltu.DM.02G030280.1	4.10188	1.39917	0.710097	1.00061	CONSTANS-like
Soltu.DM.02G030300.1	5.62518	2.84864	0.823241	2.07772	B-box type zinc finger protein with CCT domain
Soltu.DM.02G030360.2	74.2398	36.5202	23.2395	40.9663	galacturonosyltransferase
Soltu.DM.02G030410.2	52.9862	35.911	17.268	22.5157	Transmembrane amino acid transporter family protein
Soltu.DM.02G030460.1	5.12103	22.0929	5.36775	7.24586	DNA/RNA polymerases superfamily protein
Soltu.DM.02G030570.2	3.51556	12.8203	6.54452	5.38256	Regulator of chromosome condensation (RCC1) family protein
Soltu.DM.02G030630.1	1.04901	12.6553	0.718029	1.18757	brassinosteroid-6-oxidase
Soltu.DM.02G030840.1	3.58079	12.1305	2.44115	3.13136	ABI five binding protein
Soltu.DM.02G030980.1	8.63994	5.37141	1.26306	2.20115	basic helix-loop-helix (bHLH) DNA-binding superfamily protein
Soltu.DM.02G031050.1	263.455	124.983	145.185	178.038	UDP-glucose 6-dehydrogenase family protein
Soltu.DM.02G031090.1	179.523	111.318	76.7002	126.893	galacturonosyltransferase
Soltu.DM.02G031140.1	2.4413	14.4884	4.61235	5.52142	Pentatricopeptide repeat (PPR) superfamily protein
Soltu.DM.02G031190.1	70.3708	232.008	52.4045	55.4847	Cyclic nucleotide-regulated ion channel family protein
Soltu.DM.02G031200.1	21.3331	64.6218	20.4205	24.4301	U-box domain-containing protein
Soltu.DM.02G031270.1	11.5481	6.80174	5.87096	5.15051	Saccharopine dehydrogenase
Soltu.DM.02G031290.1	0.824233	3.41714	1.53963	2.084	UDP-glucosyl transferase 71B1
Soltu.DM.02G031320.1	2.1985	11.9376	7.23637	7.39917	Tetratricopeptide repeat (TPR)-like superfamily protein
Soltu.DM.02G031330.1	7.05512	76.8873	22.8224	33.2576	chorismate mutase
Soltu.DM.02G031360.1	12.4849	7.91638	14.369	6.90888	early nodulin-like protein
Soltu.DM.02G031390.1	4.08047	17.3929	13.742	20.304	Domain of unknown function (DUF3598)
Soltu.DM.02G031450.1	27.0546	15.9345	11.0348	11.8388	sec7 domain-containing protein
Soltu.DM.02G031490.1	2.8327	1.68265	0.460379	0.562789	EXS (ERD1/XPR1/SYG1) family protein
Soltu.DM.02G031500.1	0.741207	16.3847	4.15906	4.93645	EXS (ERD1/XPR1/SYG1) family protein
Soltu.DM.02G031580.1	0.586071	3.04057	1.06345	0.752884	Tetratricopeptide repeat (TPR)-like superfamily protein
Soltu.DM.02G031620.1	9.65465	5.21304	2.59932	1.13586	Calcium-binding EF-hand family protein
Soltu.DM.02G031650.1	6.39226	4.21831	4.424	5.0978	Ribosomal protein L34e superfamily protein
Soltu.DM.02G031740.2	43.5853	24.001	10.8908	34.6552	Protein of unknown function (DUF1666)
Soltu.DM.02G031850.1	50.4838	19.6782	28.2049	33.7478	Homeobox-leucine zipper protein family
Soltu.DM.02G031950.1	94.3566	64.8637	42.2055	45.6334	conserved hypothetical protein
Soltu.DM.02G031970.1	19.1736	11.3397	5.18589	6.75115	stomatal cytokinesis defective / SCD1 protein (SCD1)
Soltu.DM.02G032060.1	73.4426	45.9531	62.0656	41.2063	conserved hypothetical protein
Soltu.DM.02G032090.1	14.6202	40.7591	12.1454	17.6517	Phosphoglycerate mutase-like family protein
Soltu.DM.02G032150.1	1.10017	6.17233	4.90997	4.98495	Tetratricopeptide repeat (TPR)-like superfamily protein
Soltu.DM.02G032170.1	629.345	214.966	72.2876	81.5279	P-loop containing nucleoside triphosphate hydrolases superfamily protein
Soltu.DM.02G032200.1	7.30866	3.84774	3.34862	2.0685	P-loop containing nucleoside triphosphate hydrolases superfamily protein
Soltu.DM.02G032340.1	28.8551	83.4521	87.9292	93.2769	chloroplast signal recognition particle component (CAO)
Soltu.DM.02G032350.1	1.39823	4.1773	2.44197	2.69916	SIN3-like
Soltu.DM.02G032380.1	81.4821	35.6277	22.441	10.51	galacturonosyltransferase-like
Soltu.DM.02G032550.1	67.0883	32.185	8.64195	26.3206	zinc finger (AN1-like) family protein
Soltu.DM.02G032570.1	34.3942	14.7475	11.2675	14.0688	Peroxidase superfamily protein
Soltu.DM.02G032600.1	3.96626	29.6199	67.8011	108.547	Heavy metal transport/detoxification superfamily protein
Soltu.DM.02G032690.1	1.6645	5.5006	1.60477	2.0313	nodulin MtN21 /EamA-like transporter family protein
Soltu.DM.02G032720.1	6.30911	1.5465	3.12814	0.877057	conserved hypothetical protein
Soltu.DM.02G032730.2	1.52642	8.61404	1.75331	1.96751	NHL domain-containing protein
Soltu.DM.02G032740.1	4.03273	18.0563	7.21055	7.77065	Potassium transporter family protein
Soltu.DM.02G032760.1	15.9487	6.06015	2.84746	4.09413	aldehyde dehydrogenase 2B7
Soltu.DM.02G032770.1	26.6722	6.41235	5.44039	5.76238	aldehyde dehydrogenase 2B7
Soltu.DM.02G032830.2	1.43806	9.54913	16.0429	23.112	cyclophilin
Soltu.DM.02G032850.1	18.7625	76.0373	104.038	155.801	conserved hypothetical protein
Soltu.DM.02G032860.1	223.481	126.893	372.011	246.58	formate dehydrogenase
Soltu.DM.02G032910.3	0.267797	2.31994	0.377665	0.179204	Tetratricopeptide repeat (TPR)-like superfamily protein
Soltu.DM.02G032930.1	0	0.142964	1.07492	1.46218	carbonic anhydrase
Soltu.DM.02G032950.3	34.7905	23.038	10.2107	15.4005	ATPase E1-E2 type family protein / haloacid dehalogenase-like hydrolase family protein
Soltu.DM.02G032980.1	5.51382	19.0975	6.66858	7.88089	Proteasome assembly chaperone 3 domain containing protein
Soltu.DM.02G032990.1	2.56438	83.2034	13.3056	39.6142	NAD(P)-binding Rossmann-fold superfamily protein
Soltu.DM.02G033020.1	6.39835	130.406	161.315	246.807	ribosomal protein L12-A
Soltu.DM.02G033040.1	13.6613	183.066	225.877	360.486	ribosomal protein L12-C
Soltu.DM.02G033050.1	31.4087	105.087	72.1971	62.3611	monodehydroascorbate reductase
Soltu.DM.02G033310.1	6.32235	2.83533	0.777568	1.77455	WEB family protein At4g27595, chloroplastic
Soltu.DM.02G033370.1	8.45872	33.3441	28.1088	12.9184	conserved hypothetical protein
Soltu.DM.02G033400.1	0.833559	2.70751	0.539369	0.741246	Tetratricopeptide repeat (TPR)-like superfamily protein
Soltu.DM.02G033450.1	39.2406	16.7263	13.5477	16.6558	beta-1,4-N-acetylglucosaminyltransferase family protein
Soltu.DM.02G033480.1	1.90826	11.0803	11.1206	14.5499	Pseudouridine synthase family protein
Soltu.DM.02G033610.1	0	2.2238	8.18147	14.7914	S-adenosyl-L-methionine-dependent methyltransferases superfamily protein
Soltu.DM.02G033640.1	5.51592	19.6364	14.7984	7.25258	Pectin lyase-like superfamily protein
Soltu.DM.02G033660.1	28.3409	81.3123	177.881	85.7443	HSP20-like chaperones superfamily protein
Soltu.DM.02G033680.1	2.43782	8.39095	8.16723	9.80632	Pentatricopeptide repeat (PPR-like) superfamily protein
Soltu.DM.02G033740.1	87.5116	343.04	171.457	160.286	succinate dehydrogenase 2-2
Soltu.DM.02G033780.5	1.58987	52.5345	1.8034	5.49944	TPX2 (targeting protein for Xklp2) protein family
Soltu.DM.02G033900.6	431.824	283.589	390.682	299.962	glucose-6-phosphate dehydrogenase
Soltu.DM.02G033940.1	1.44514	4.8838	0.438713	0.145955	lysine histidine transporter
Soltu.DM.02G034020.1	7.57051	21.9355	9.72115	13.6782	Mitochondrial transcription termination factor family protein
Soltu.DM.02G034080.1	192.375	45.4093	19.0833	9.82443	calmodulin-like
Soltu.DM.02G034150.1	0.219376	1.8437	0.751293	0.183695	P-loop containing nucleoside triphosphate hydrolases superfamily protein
Soltu.DM.02G034170.5	142.338	60.0323	140.558	131.403	sulfite oxidase
Soltu.DM.02G034180.2	0.913491	4.45305	1.43491	1.20626	Pentatricopeptide repeat (PPR) superfamily protein
Soltu.DM.02G034200.2	330.509	162.063	178.128	189.63	DCD (Development and Cell Death) domain protein
Soltu.DM.02G034230.1	1.83115	10.1583	2.78889	1.98376	Ferritin/ribonucleotide reductase-like family protein
Soltu.DM.02G034250.1	393.127	108.401	74.8391	84.8911	Peroxidase superfamily protein
Soltu.DM.02G034340.1	18.8457	56.6831	25.746	26.0851	YELLOW STRIPE like
Soltu.DM.02G034350.3	1.93525	5.74115	2.06059	3.4823	ACT domain repeat
Soltu.DM.02G034470.1	31.2295	19.4704	8.16251	15.1025	hydroxyproline-rich glycoprotein family protein
Soltu.DM.02G034680.1	1.17316	5.44657	0.828378	1.78048	DNA repair metallo-beta-lactamase family protein
Soltu.DM.03G000050.1	7.75574	27.8229	44.9873	47.4118	Peptidase family M48 family protein
Soltu.DM.03G000060.1	3.3197	15.3354	15.6025	18.6501	S-adenosyl-L-methionine-dependent methyltransferases superfamily protein
Soltu.DM.03G000170.1	21.2492	11.3672	9.54069	11.4321	receptor-like protein kinase
Soltu.DM.03G000220.1	0.772397	4.16841	1.3189	1.17991	Ribosomal L18p/L5e family protein
Soltu.DM.03G000230.1	5.82964	57.7214	47.6868	73.4186	2Fe-2S ferredoxin-like superfamily protein
Soltu.DM.03G000310.1	26.9359	114.937	191.568	248.239	S-adenosyl-L-methionine-dependent methyltransferases superfamily protein
Soltu.DM.03G000480.1	11.0573	62.2598	16.8565	18.7121	magnesium transporter
Soltu.DM.03G000510.1	94.8881	36.3765	30.4518	31.6928	TRAF-like superfamily protein
Soltu.DM.03G000640.1	25.6484	2.58783	5.09732	3.77733	myb domain protein
Soltu.DM.03G000810.1	120.266	39.6519	18.0887	25.4672	Kinase-related protein of unknown function (DUF1296)
Soltu.DM.03G000820.1	25.2448	766.039	2160.64	744.366	chlorophyll A/B binding protein
Soltu.DM.03G000830.1	0.326407	11.9744	158.174	15.2456	chlorophyll A/B binding protein
Soltu.DM.03G000850.1	0.0428753	2.62548	18.1251	4.83692	chlorophyll A/B binding protein
Soltu.DM.03G000860.1	0	0.749623	5.62774	3.52515	chlorophyll A/B binding protein
Soltu.DM.03G000870.1	1.15505	13.0991	116.26	82.1342	chlorophyll A/B binding protein
Soltu.DM.03G000890.1	3.03425	18.5452	19.8694	16.5159	SufE/NifU family protein
Soltu.DM.03G000900.1	0	5.43319	46.8393	27.2536	chlorophyll A/B binding protein
Soltu.DM.03G000970.1	216.85	106.308	103.519	85.2433	eukaryotic translation initiation factor 4E
Soltu.DM.03G001070.1	3.35917	0.698167	0.202321	0.561685	Leucine-rich repeat transmembrane protein kinase
Soltu.DM.03G001120.1	28.0312	17.3061	8.31463	10.8328	BES1/BZR1 homolog
Soltu.DM.03G001740.1	10.1348	6.49123	4.28525	6.12541	Leucine-rich repeat protein kinase family protein
Soltu.DM.03G001790.1	86.7227	44.8608	12.6027	31.2069	Protein of unknown function, DUF538
Soltu.DM.03G001920.4	6.97697	23.0915	15.2255	10.722	Protein NUCLEAR FUSION DEFECTIVE 6, chloroplastic/mitochondrial
Soltu.DM.03G001950.1	8.91755	3.27863	4.53622	2.77383	hypothetical protein
Soltu.DM.03G001960.1	20.4685	11.0034	4.84914	7.01088	Zinc finger C-x8-C-x5-C-x3-H type family protein
Soltu.DM.03G002010.1	0.994036	3.80259	1.44726	1.62934	LEUNIG_homolog
Soltu.DM.03G002110.1	22.1711	10.6943	12.9921	25.1749	Cystathionine beta-synthase (CBS) family protein
Soltu.DM.03G002320.1	8.57486	4.92933	1.02137	4.22783	hypothetical protein
Soltu.DM.03G002420.1	1.67217	0.230044	1.02894	1.59908	Cyclin D6;1
Soltu.DM.03G002560.1	2.18531	13.63	5.38257	4.67848	Tetratricopeptide repeat (TPR)-like superfamily protein
Soltu.DM.03G002670.1	8.54186	4.64414	1.79217	1.70868	APS reductase
Soltu.DM.03G002770.1	8.09735	48.8297	28.5387	34.6818	ATP binding cassette protein
Soltu.DM.03G002800.1	30.6468	19.7523	24.9791	21.5998	beta glucosidase
Soltu.DM.03G002910.1	47.8455	6.80943	18.1579	25.7292	xyloglucan endotransglucosylase/hydrolase
Soltu.DM.03G002950.1	345.524	195.842	221.672	193.451	expansin A13
Soltu.DM.03G002970.1	0.284211	64.6698	17.059	31.2944	PHYTOENE SYNTHASE
Soltu.DM.03G002990.1	1.90699	6.92042	1.74031	2.06194	polyamine oxidase
Soltu.DM.03G003090.2	23.0427	11.1381	1.93686	3.1958	P-loop containing nucleoside triphosphate hydrolases superfamily protein
Soltu.DM.03G003210.1	1.4546	6.72986	1.48368	1.02527	phosphate transporter 3;3
Soltu.DM.03G003250.1	72.2467	37.2634	34.1869	23.3934	P-loop containing nucleoside triphosphate hydrolases superfamily protein
Soltu.DM.03G003280.1	5.52102	27.109	14.0839	10.711	Transmembrane amino acid transporter family protein
Soltu.DM.03G003320.1	611.625	399.044	339.046	321.256	high mobility group B3
Soltu.DM.03G003330.1	45.8096	27.7703	13.496	19.372	RNA-binding (RRM/RBD/RNP motifs) family protein
Soltu.DM.03G003390.1	1.91124	11.658	6.0891	8.54353	AMP-dependent synthetase and ligase family protein
Soltu.DM.03G003400.1	4.4271	27.9088	25.7419	18.5846	S-adenosyl-L-methionine-dependent methyltransferases superfamily protein
Soltu.DM.03G003610.1	3.29058	9.60388	6.26417	7.53424	S-adenosyl-L-methionine-dependent methyltransferases superfamily protein
Soltu.DM.03G003730.1	49.4523	27.8034	23.8932	26.9532	zinc finger (Ran-binding) family protein
Soltu.DM.03G003830.1	0.883888	4.98803	5.04766	5.49236	GATA transcription factor
Soltu.DM.03G004250.1	1.45432	7.33792	51.5019	66.5532	conserved hypothetical protein
Soltu.DM.03G004390.1	6.05902	38.0681	45.234	61.5461	acclimation of photosynthesis to environment
Soltu.DM.03G004480.1	3.32323	58.796	954.508	1626	Ribulose bisphosphate carboxylase (small chain) family protein
Soltu.DM.03G004490.1	1.72637	6.75798	3.16727	4.4533	conserved hypothetical protein
Soltu.DM.03G004750.1	81.838	55.8451	41.0786	39.5028	S-adenosyl-L-methionine-dependent methyltransferases superfamily protein
Soltu.DM.03G004830.1	0	2.19267	13.5498	6.07749	chlorophyll A/B binding protein
Soltu.DM.03G004860.1	19.882	9.54632	4.63025	7.95811	Protein with RING/U-box and TRAF-like domains
Soltu.DM.03G004870.1	56.8775	37.099	8.71271	8.10413	PHE ammonia lyase
Soltu.DM.03G004900.1	155.641	81.553	40.3566	24.7871	PHE ammonia lyase
Soltu.DM.03G004920.2	79.2954	38.5279	47.8007	13.3314	PHE ammonia lyase
Soltu.DM.03G004960.1	95.4782	42.2886	28.2799	34.4752	DegP protease
Soltu.DM.03G004970.1	54.9979	23.5529	22.5939	19.2586	DegP protease
Soltu.DM.03G004990.1	10.703	3.08751	0.782009	2.07554	ARM repeat superfamily protein
Soltu.DM.03G005030.1	11.4146	44.483	34.2363	47.282	NAD(P)H dehydrogenase C1
Soltu.DM.03G005220.1	45.3854	28.6166	134.31	116.66	cytochrome c oxidase-related
Soltu.DM.03G005260.2	2.86207	15.0213	6.20397	2.89768	branched-chain amino acid aminotransferase 5 / branched-chain amino acid transaminase 5 (BCAT5)
Soltu.DM.03G005400.1	4.23934	15.9651	10.7845	11.9855	N-acetyl-l-glutamate synthase
Soltu.DM.03G005460.1	2.87489	1.17074	0.468698	0.51118	Tetratricopeptide repeat (TPR)-like superfamily protein
Soltu.DM.03G005520.1	0.526134	3.31157	5.74415	5.17683	Peroxidase superfamily protein
Soltu.DM.03G005590.1	23.1902	10.9943	20.3088	16.565	Subtilase family protein
Soltu.DM.03G005640.1	5.63394	44.8676	68.8359	45.835	GroES-like zinc-binding dehydrogenase family protein
Soltu.DM.03G005670.1	3.25909	36.2403	35.84	41.4681	GroES-like zinc-binding dehydrogenase family protein
Soltu.DM.03G005700.1	1.98912	7.2769	2.53241	2.43584	GroES-like zinc-binding dehydrogenase family protein
Soltu.DM.03G005770.1	1.11574	6.52489	2.12989	1.40994	Integrase-type DNA-binding superfamily protein
Soltu.DM.03G005810.1	114.325	51.4563	81.5613	83.3863	chlorsulfuron/imidazolinone resistant
Soltu.DM.03G005920.1	14.8413	44.3431	31.7625	48.8162	accelerated cell death 2 (ACD2)
Soltu.DM.03G006120.4	2.25474	16.8816	5.52033	6.36063	methyl esterase
Soltu.DM.03G006130.1	4.60916	14.7408	4.74063	5.14686	methyl esterase
Soltu.DM.03G006180.2	9.70887	35.5557	52.0571	69.8045	conserved hypothetical protein
Soltu.DM.03G006260.1	66.324	44.1299	42.7187	81.0584	GNS1/SUR4 membrane protein family
Soltu.DM.03G006520.1	4.56438	74.8628	15.2838	20.9247	cell division protein ftsH, putative
Soltu.DM.03G006530.1	2.84074	13.3638	7.81921	9.08804	cell division protein ftsH, putative
Soltu.DM.03G006640.1	65.8221	32.5988	26.0413	47.991	O-fucosyltransferase family protein
Soltu.DM.03G006650.1	22.2233	11.5492	12.5597	16.1323	O-fucosyltransferase family protein
Soltu.DM.03G006780.1	18.9712	56.8796	15.7103	18.8678	hypothetical protein
Soltu.DM.03G006890.1	20.2693	3.26485	17.0576	12.8863	hypothetical protein
Soltu.DM.03G007180.3	0.634346	7.9913	18.1575	20.6455	DUF4336 domain containing protein
Soltu.DM.03G007610.1	3.60505	2.24469	3.62382	6.21332	Transmembrane amino acid transporter family protein
Soltu.DM.03G007710.1	1290.31	289.333	500.415	437.039	Glycosyl transferase, family
Soltu.DM.03G007760.1	1837.33	452.817	575.183	714.068	alpha-glucan phosphorylase
Soltu.DM.03G007930.1	2.67882	1.43063	2.12992	2.21744	exocyst subunit exo70 family protein E1
Soltu.DM.03G008530.1	35.1983	104.485	37.1249	39.5393	voltage dependent anion channel
Soltu.DM.03G008740.1	5.5359	16.8598	34.1055	24.1278	Rhodanese/Cell cycle control phosphatase superfamily protein
Soltu.DM.03G008750.2	5.72552	17.4748	37.2221	26.0684	Rhodanese/Cell cycle control phosphatase superfamily protein
Soltu.DM.03G008850.1	3.835	31.9462	11.2029	17.6657	Core-2/I-branching beta-1,6-N-acetylglucosaminyltransferase family protein
Soltu.DM.03G008970.1	3.99205	1.62217	1.60114	1.25846	O-fucosyltransferase family protein
Soltu.DM.03G009190.1	4.19403	17.9927	4.66763	4.7252	Cornichon family protein
Soltu.DM.03G009350.1	6.92174	25.8421	21.5638	19.3182	Transducin/WD40 repeat-like superfamily protein
Soltu.DM.03G009360.2	29.987	16.7652	7.40929	17.1928	ATP-binding cassette A2
Soltu.DM.03G009610.1	3.86872	11.7243	3.53405	3.67452	exostosin family protein
Soltu.DM.03G009630.1	0.144605	1.46483	1.53421	2.01206	MATE efflux family protein
Soltu.DM.03G009720.1	0.597669	4.05147	1.20608	1.13473	mitochondrial RNAediting factor
Soltu.DM.03G009780.1	61.2919	33.2182	7.60653	15.8765	guanylate kinase
Soltu.DM.03G010070.1	12.9529	40.6321	16.9293	22.9763	KH domain-containing protein / zinc finger (CCCH type) family protein
Soltu.DM.03G010100.1	8.94471	65.8302	13.1258	22.8918	Protein of unknown function (DUF3754)
Soltu.DM.03G010190.2	8.83876	37.7686	19.2655	26.911	nudix hydrolase homolog
Soltu.DM.03G010230.2	1.44228	6.1044	1.33948	2.05555	conserved hypothetical protein
Soltu.DM.03G010410.2	2.21647	8.19746	10.0297	14.0691	homogentisate prenyltransferase
Soltu.DM.03G010480.1	25.7097	14.7612	9.20597	13.5774	Phosphatidic acid phosphatase (PAP2) family protein
Soltu.DM.03G010490.2	16.8641	50.6897	22.0924	15.2927	P-loop containing nucleoside triphosphate hydrolases superfamily protein
Soltu.DM.03G010560.1	4.81823	53.751	19.5223	39.885	conserved hypothetical protein
Soltu.DM.03G010850.2	2.70089	9.39717	20.275	36.6827	Rhodanese/Cell cycle control phosphatase superfamily protein
Soltu.DM.03G010900.1	9.98221	43.4954	54.9177	73.7596	elongation factor family protein
Soltu.DM.03G010950.1	26.1506	82.2798	16.1817	32.5592	hypothetical protein
Soltu.DM.03G011100.1	98.2006	50.3124	49.4344	42.2278	Plant stearoyl-acyl-carrier-protein desaturase family protein
Soltu.DM.03G011160.1	0.814705	3.19901	0.631417	0.493303	Transmembrane amino acid transporter family protein
Soltu.DM.03G011170.1	0.157419	1.28711	1.1122	2.40564	Transmembrane amino acid transporter family protein
Soltu.DM.03G011370.1	3.6288	10.9352	15.5843	16.9858	vitamin E pathway gene
Soltu.DM.03G011420.1	3.46719	1.80916	0.621633	0.451929	Transmembrane amino acid transporter family protein
Soltu.DM.03G011590.1	5.09254	2.24794	2.7676	3.69749	Plant invertase/pectin methylesterase inhibitor superfamily
Soltu.DM.03G011610.1	5.69398	51.4947	25.5613	34.552	Amino acid kinase family protein
Soltu.DM.03G011680.1	3.32943	1.52122	0.698765	0.178472	receptor-like protein kinase
Soltu.DM.03G011690.1	9.70435	4.44959	2.49897	3.48569	receptor-like protein kinase
Soltu.DM.03G011790.1	18.3942	5.90025	1.66305	1.9282	cinnamyl alcohol dehydrogenase
Soltu.DM.03G012010.1	2.28003	8.42669	8.04198	12.403	RAB GTPase homolog H1E
Soltu.DM.03G012050.1	12.347	43.7653	26.5219	26.3758	DUF4057 domain containing protein
Soltu.DM.03G012210.1	2.33601	0.827197	1.12418	1.16898	UDP-glucosyl transferase 85A2
Soltu.DM.03G012540.1	6.81943	20.7655	16.8517	11.7401	NAD(P)-binding Rossmann-fold superfamily protein
Soltu.DM.03G012610.1	0.524699	1.70862	0.546249	0.473645	Pentatricopeptide repeat (PPR) superfamily protein
Soltu.DM.03G012810.2	22.823	126.248	99.9284	105.929	plasma membrane intrinsic protein 1;4
Soltu.DM.03G012850.1	14.2319	6.18188	2.54725	2.89537	Probable LRR receptor-like serine/threonine-protein kinase At3g47570
Soltu.DM.03G012890.1	24.0619	8.74503	3.01453	4.31359	hypothetical protein
Soltu.DM.03G013070.1	0.753262	4.00324	0.990456	1.19992	glycosyl hydrolase 9A1
Soltu.DM.03G013090.1	1.69363	0.818608	1.21115	0.766739	2-oxoglutarate (2OG) and Fe(II)-dependent oxygenase superfamily protein
Soltu.DM.03G013140.1	12.0695	39.1507	54.6638	65.3036	conserved hypothetical protein
Soltu.DM.03G013210.2	1.38768	9.38212	14.5435	9.04128	LOB domain-containing protein
Soltu.DM.03G013290.1	26.1472	9.60521	8.61848	8.5162	PLAC8 family protein
Soltu.DM.03G013350.1	3.13695	14.5237	0.954521	6.3771	WRKY DNA-binding protein
Soltu.DM.03G013520.1	7.80569	3.41839	2.24353	3.41584	Protein of unknown function (DUF3133)
Soltu.DM.03G013550.2	17.1404	11.43	9.27915	10.7851	Protein NETWORKED 4B
Soltu.DM.03G013590.1	3.63938	17.0964	3.08918	3.31744	serine/threonine protein kinase
Soltu.DM.03G013680.1	36.896	19.803	10.1108	11.6085	cytochrome P450, family 714, subfamily A, polypeptide
Soltu.DM.03G013800.4	3.52541	16.4768	9.43805	18.964	Fe superoxide dismutase
Soltu.DM.03G013820.2	12.2689	75.8836	61.8379	99.3159	Transcriptional coactivator/pterin dehydratase
Soltu.DM.03G014140.1	1.87597	0.468373	1.70392	1.77895	Transmembrane amino acid transporter family protein
Soltu.DM.03G014370.3	0.444623	2.02349	0.442835	0.823644	Tetratricopeptide repeat (TPR)-like superfamily protein
Soltu.DM.03G014550.1	6.17282	2.71304	2.55569	1.51181	ethylene responsive element binding factor
Soltu.DM.03G014600.2	159.443	39.7636	51.3943	93.8289	alpha/beta-Hydrolases superfamily protein
Soltu.DM.03G014610.1	0.869497	3.68836	1.24752	1.05035	Transducin/WD40 repeat-like superfamily protein
Soltu.DM.03G014770.1	19.6672	12.0237	27.1746	11.8893	Lipase/lipooxygenase, PLAT/LH2 family protein
Soltu.DM.03G014790.1	47.2376	28.8821	12.1841	15.2326	splicing factor-related
Soltu.DM.03G014890.1	0.415539	1.35816	0.780834	1.28445	structural maintenance of chromosomes
Soltu.DM.03G014910.1	2.65896	19.9142	17.6786	20.277	P-loop containing nucleoside triphosphate hydrolases superfamily protein
Soltu.DM.03G014940.1	10.1166	6.67181	6.04703	8.79996	hypothetical protein
Soltu.DM.03G015000.4	145.48	81.3556	62.8772	61.0071	LUC7 N_terminus domain-containing protein
Soltu.DM.03G015030.1	10.4379	34.7812	40.2586	16.5453	phosphate starvation-induced gene
Soltu.DM.03G015040.1	60.2443	32.3523	10.0605	9.26168	xyloglucan endotransglycosylase
Soltu.DM.03G015050.1	84.4529	56.382	22.671	21.0405	xyloglucan endotransglycosylase
Soltu.DM.03G015060.1	46.7212	27.6276	10.9854	11.9481	xyloglucan endotransglycosylase
Soltu.DM.03G015070.1	59.323	33.2613	11.2753	20.9891	xyloglucan endotransglycosylase
Soltu.DM.03G015280.1	6.09443	578.754	35.6921	38.9259	Glycosyl hydrolases family 32 protein
Soltu.DM.03G015460.1	23.4181	15.0269	9.4996	10.8494	Plant invertase/pectin methylesterase inhibitor superfamily protein
Soltu.DM.03G015500.1	309.761	95.5597	62.3203	101.482	Plant invertase/pectin methylesterase inhibitor superfamily protein
Soltu.DM.03G015520.1	98.6522	43.0067	20.2377	35.4503	Plant invertase/pectin methylesterase inhibitor superfamily protein
Soltu.DM.03G015690.1	3.45098	16.8769	17.4599	28.0581	low psii accumulation2
Soltu.DM.03G015980.1	22.8693	65.243	38.2887	39.6122	SPFH/Band 7/PHB domain-containing membrane-associated protein family
Soltu.DM.03G016020.1	0.349964	1.62895	0.81954	0.602078	polyamine oxidase
Soltu.DM.03G016090.1	10.1276	43.9084	24.8808	39.2361	Double Clp-N motif protein
Soltu.DM.03G016270.1	1.96976	6.37442	6.30042	5.61957	subtilase 1.3
Soltu.DM.03G016400.1	1.31406	0.637381	2.61984	5.33074	2-oxoglutarate (2OG) and Fe(II)-dependent oxygenase superfamily protein
Soltu.DM.03G016460.1	29.2594	9.46746	15.3681	26.3774	AGAMOUS-like
Soltu.DM.03G016470.2	38.2114	15.7087	24.2938	33.8937	AGAMOUS-like
Soltu.DM.03G016650.1	126.656	41.5008	31.9562	37.7889	phosphoenolpyruvate carboxylase-related kinase
Soltu.DM.03G016660.1	0.671426	3.03323	21.3004	25.2233	conserved hypothetical protein
Soltu.DM.03G016680.1	6.57966	4.30393	1.83417	2.38661	Per1-like family protein
Soltu.DM.03G016700.1	13.8867	4.70987	5.44278	1.38775	dehydration response element B1A
Soltu.DM.03G016720.1	65.4797	15.1494	13.7298	1.99337	dehydration response element B1A
Soltu.DM.03G016730.1	169.364	44.4891	25.9291	7.66548	dehydration response element B1A
Soltu.DM.03G016740.1	246.428	50.8304	51.1298	19.0263	dehydration response element B1A
Soltu.DM.03G016750.1	182.636	37.7442	22.3581	13.0814	dehydration response element B1A
Soltu.DM.03G016770.2	2.90402	37.898	23.6224	36.3367	TraB family protein
Soltu.DM.03G016800.1	120.605	56.7087	32.6751	33.0982	RNA-binding (RRM/RBD/RNP motifs) family protein
Soltu.DM.03G016810.1	64.4723	27.4325	13.9911	20.5927	MATE efflux family protein
Soltu.DM.03G016840.2	3.65986	11.09	16.4608	29.3043	Dihydrodipicolinate reductase, bacterial/plant
Soltu.DM.03G016920.1	4.97165	2.2077	1.40609	1.5948	cytochrome P450, family 76, subfamily C, polypeptide
Soltu.DM.03G016930.1	4.07963	11.9289	8.73635	7.22871	cytochrome P450, family 76, subfamily C, polypeptide
Soltu.DM.03G016960.1	1.30763	15.2943	3.5894	2.61429	cytochrome P450, family 76, subfamily G, polypeptide
Soltu.DM.03G016970.2	0.977149	6.93707	1.37072	0.669452	cytochrome P450, family 76, subfamily C, polypeptide
Soltu.DM.03G016980.1	3.42591	36.6539	4.60314	4.45323	cytochrome P450, family 76, subfamily C, polypeptide
Soltu.DM.03G017140.4	385.291	181.643	166.053	165.692	winged-helix DNA-binding transcription factor family protein
Soltu.DM.03G017170.1	6.09174	67.7684	21.1304	8.52263	Sugar isomerase (SIS) family protein
Soltu.DM.03G017530.1	77.3238	429.815	161.619	157.188	Remorin family protein
Soltu.DM.03G017540.1	16.8507	705.207	136.015	153.325	Cytochrome b561/ferric reductase transmembrane protein family
Soltu.DM.03G017550.1	0.803016	6.02063	0.474241	0.661183	Myosin heavy chain-related protein
Soltu.DM.03G017660.1	508.484	322.697	193.518	314.223	AMP-dependent synthetase and ligase family protein
Soltu.DM.03G017680.1	0	7.68855	8.91694	20.1	Acyl-CoA N-acyltransferases (NAT) superfamily protein
Soltu.DM.03G017690.1	0.725644	3.74474	0.686585	1.26261	Tetratricopeptide repeat (TPR)-like superfamily protein
Soltu.DM.03G017700.1	4.8394	17.8658	6.35186	11.891	chaperone protein dnaJ-related
Soltu.DM.03G017820.2	2.70552	1.43505	0.842503	0.723855	Pectinacetylesterase family protein
Soltu.DM.03G017890.1	18.9118	54.3781	44.499	49.0296	conserved hypothetical protein
Soltu.DM.03G017900.2	268.939	806.521	300.812	282.894	Ribosomal protein L36e family protein
Soltu.DM.03G017990.1	1.38072	19.1292	13.4938	14.1663	conserved hypothetical protein
Soltu.DM.03G018010.3	3.58364	16.9247	31.2531	41.136	NAD(P)-binding Rossmann-fold superfamily protein
Soltu.DM.03G018040.1	1.49762	20.7194	3.2219	5.44303	NAD(P)-binding Rossmann-fold superfamily protein
Soltu.DM.03G018080.1	343.703	195.072	329.977	260.421	Calcium-dependent lipid-binding (CaLB domain) family protein
Soltu.DM.03G018100.1	10.5063	2.28469	4.66594	6.21609	HXXXD-type acyl-transferase family protein
Soltu.DM.03G018160.1	5.44184	2.97344	2.28608	4.27302	DWNN domain, a CCHC-type zinc finger
Soltu.DM.03G018180.1	15.2888	58.9618	56.4866	85.6435	detoxifying efflux carrier
Soltu.DM.03G018190.1	3.26808	12.8263	12.2437	20.1727	detoxifying efflux carrier
Soltu.DM.03G018240.1	7.66517	61.574	66.8337	209.407	detoxifying efflux carrier
Soltu.DM.03G018250.1	0.437147	10.601	99.1011	340.363	detoxifying efflux carrier
Soltu.DM.03G018360.1	98.7959	62.1199	36.5661	62.7249	PPPDE putative thiol peptidase family protein
Soltu.DM.03G018410.1	31.7035	16.6101	6.822	11.1069	beta-hydroxylase
Soltu.DM.03G018430.1	0.299592	3.74579	1.63862	0.604743	Kunitz family trypsin and protease inhibitor protein
Soltu.DM.03G018450.1	1622.41	729.649	456.042	809.985	Kunitz family trypsin and protease inhibitor protein
Soltu.DM.03G018480.1	237.337	13.1039	1812.1	284.733	Trypsin and protease inhibitor domain containing protein
Soltu.DM.03G018500.1	6.61678	1.76276	2.00126	3.17496	hypothetical protein
Soltu.DM.03G018510.1	25.5165	3.28558	7.54404	28.1717	Kunitz family trypsin and protease inhibitor protein
Soltu.DM.03G018520.1	783.301	61.9727	583.057	1321.18	Kunitz family trypsin and protease inhibitor protein
Soltu.DM.03G018550.1	472.057	34.5345	418.472	484.184	kunitz trypsin inhibitor
Soltu.DM.03G018570.1	786.739	72.6329	648.843	906.67	kunitz trypsin inhibitor
Soltu.DM.03G018580.1	43421	3646.86	27710.4	52592.3	Kunitz family trypsin and protease inhibitor protein
Soltu.DM.03G018600.1	9.14985	2.4883	1.79491	3.96541	kunitz trypsin inhibitor
Soltu.DM.03G018610.1	1332.16	86.3624	86.4975	176.5	kunitz trypsin inhibitor
Soltu.DM.03G018620.1	9492.3	945.449	8311.08	9324.25	Trypsin and protease inhibitor domain containing protein
Soltu.DM.03G018630.1	11.647	0.966366	1.07187	2.14411	Trypsin and protease inhibitor domain containing protein
Soltu.DM.03G018650.1	13974.8	1272.04	19238.6	18353.3	Trypsin and protease inhibitor domain containing protein
Soltu.DM.03G018670.1	697.407	184.309	118.184	117.716	kunitz trypsin inhibitor
Soltu.DM.03G018700.1	122.277	70.8369	24.6973	45.4347	GRAM domain-containing protein / ABA-responsive protein-related
Soltu.DM.03G018710.1	4.65048	19.0869	11.9966	14.7151	Peroxisomal membrane 22 kDa (Mpv17/PMP22) family protein
Soltu.DM.03G018750.1	2.05446	7.20237	3.98524	3.92022	paralog of ARC6
Soltu.DM.03G018840.1	43.322	156.688	118.258	58.8764	Small nuclear ribonucleoprotein family protein
Soltu.DM.03G019080.1	0.590072	7.17428	11.7897	3.50368	Pyridoxal-dependent decarboxylase family protein
Soltu.DM.03G019150.1	0.84934	3.10148	0.856577	0.668361	DNA polymerase epsilon subunit B2
Soltu.DM.03G019160.3	50.8692	26.6827	116.978	102.385	glutamate decarboxylase
Soltu.DM.03G019170.1	1.02869	2.95859	2.09038	3.15342	D-cysteine desulfhydrase
Soltu.DM.03G019210.1	70.3923	37.8885	50.0126	52.2399	serine palmitoyltransferase
Soltu.DM.03G019310.1	59.1476	34.2652	26.4448	30.3483	conserved hypothetical protein
Soltu.DM.03G019390.1	370.743	206.014	169.93	175.489	calmodulin
Soltu.DM.03G019450.1	48.6221	295.053	216.201	217.279	Protein of unknown function (DUF760)
Soltu.DM.03G019460.1	28.348	84.5227	25.7746	30.2038	Ssu72-like family protein
Soltu.DM.03G019490.1	1.51814	11.0428	8.81227	10.5836	Cysteine/Histidine-rich C1 domain family protein
Soltu.DM.03G019500.1	12.6033	73.4018	79.8876	122.189	Ribosomal L29 family protein
Soltu.DM.03G019670.1	1.08301	5.40184	1.38994	1.69908	basic helix-loop-helix (bHLH) DNA-binding superfamily protein
Soltu.DM.03G019680.1	143.788	450.075	652.676	329.865	vacuolar ATP synthase subunit C (VATC) / V-ATPase C subunit / vacuolar proton pump C subunit (DET3)
Soltu.DM.03G019690.1	35.6157	99.2635	67.9228	66.4074	vacuolar ATP synthase subunit C (VATC) / V-ATPase C subunit / vacuolar proton pump C subunit (DET3)
Soltu.DM.03G019720.1	5.15687	16.4439	7.64988	9.46597	translocon-associated protein beta (TRAPB) family protein
Soltu.DM.03G019820.1	3.47058	1.12317	30.6161	43.6845	O-methyltransferase family protein
Soltu.DM.03G019880.1	7.24081	1.74489	67.0784	70.8254	O-methyltransferase family protein
Soltu.DM.03G019900.1	3.2817	0.348973	1.62663	3.51866	O-methyltransferase family protein
Soltu.DM.03G020010.1	38.5176	23.9846	10.4222	16.2236	DHHC-type zinc finger family protein
Soltu.DM.03G020180.1	14.1345	48.6806	19.6686	18.8465	3-ketoacyl-acyl carrier protein synthase III
Soltu.DM.03G020270.1	6.37423	0.405135	0.721071	1.22	Inositol 1,3,4-trisphosphate 5/6-kinase family protein
Soltu.DM.03G020300.1	121.496	79.3206	46.7355	61.746	farnesylated protein
Soltu.DM.03G020310.1	17.9998	76.0991	24.1819	50.878	P-loop containing nucleoside triphosphate hydrolases superfamily protein
Soltu.DM.03G020370.1	4.99333	14.5184	18.7097	25.5361	sigma factor A
Soltu.DM.03G020450.1	269.179	124.337	136.474	144.219	cystatin B
Soltu.DM.03G020510.1	4.17965	30.158	24.0595	28.5005	pfkB-like carbohydrate kinase family protein
Soltu.DM.03G020560.1	74.4654	44.5146	26.9473	44.7742	conserved hypothetical protein
Soltu.DM.03G020710.1	43.9932	27.6735	18.0946	26.7539	heat shock factor
Soltu.DM.03G020730.1	3.27037	2.01105	1.23918	2.17964	EF hand calcium-binding protein family
Soltu.DM.03G020780.1	244.198	86.4214	32.3119	43.9573	cellulose synthase-like D3
Soltu.DM.03G020790.1	22.058	343.834	25.3324	77.3849	4-coumarate:CoA ligase
Soltu.DM.03G020800.1	6.00328	27.0862	3.62994	5.39261	AAA-type ATPase family protein
Soltu.DM.03G020890.1	0.758997	2.36962	0.844418	1.39499	Cytochrome P450 superfamily protein
Soltu.DM.03G020980.1	24.026	369.836	73.5467	90.2541	Major facilitator superfamily protein
Soltu.DM.03G021090.1	69.3835	44.611	31.6431	42.757	Protein of unknown function (DUF1218)
Soltu.DM.03G021100.3	8.54242	70.0181	150.156	222.082	rubredoxin family protein
Soltu.DM.03G021150.2	1.6058	4.75263	1.55774	1.77287	Vacuolar iron transporter (VIT) family protein
Soltu.DM.03G021190.1	32.1388	14.4209	31.4221	22.1704	response to low sulfur
Soltu.DM.03G021280.1	1.23555	5.30856	2.54033	5.70728	DNA mismatch repair protein MutS, type
Soltu.DM.03G021310.1	11.9343	7.86956	9.32391	12.304	serine protease inhibitor, Kazal-type family protein
Soltu.DM.03G021320.1	24.3033	96.7802	31.8524	30.7815	SPFH/Band 7/PHB domain-containing membrane-associated protein family
Soltu.DM.03G021350.3	46.7647	29.1305	19.5653	41.3201	Calcium-binding endonuclease/exonuclease/phosphatase family
Soltu.DM.03G021360.1	323.445	213.519	139.442	228.877	NAC
Soltu.DM.03G021400.1	12.0444	4.93547	6.04627	3.16092	Peroxidase superfamily protein
Soltu.DM.03G021480.1	11.9872	49.7358	31.1062	33.9761	conserved hypothetical protein
Soltu.DM.03G021490.1	10.2344	3.38621	1.22085	4.22127	Late embryogenesis abundant (LEA) hydroxyproline-rich glycoprotein family
Soltu.DM.03G021500.1	8.16661	27.8443	8.98617	7.87849	pseudo-response regulator
Soltu.DM.03G021590.1	5.99318	17.4925	11.0031	16.7056	plastid transcriptionally active
Soltu.DM.03G021610.1	16.6001	49.6844	35.5013	46.1024	Polyketide cyclase/dehydrase and lipid transport superfamily protein
Soltu.DM.03G021620.1	1289.57	491.427	165.428	65.1467	conserved hypothetical protein
Soltu.DM.03G021630.2	34.1193	9.27938	4.36893	6.41779	conserved hypothetical protein
Soltu.DM.03G021640.1	447.962	198.731	50.0692	40.5422	conserved hypothetical protein
Soltu.DM.03G021700.1	72.8464	321.346	904.367	548.212	heat shock protein
Soltu.DM.03G021710.1	3.37264	2.18516	2.93976	5.34526	growth-regulating factor
Soltu.DM.03G021810.1	5.79613	2.3304	1.43236	0.19926	SAUR-like auxin-responsive protein family
Soltu.DM.03G021820.1	149.267	58.4257	17.2333	14.848	SAUR-like auxin-responsive protein family
Soltu.DM.03G021910.1	9.99282	35.0999	38.3373	20.887	YELLOW STRIPE like
Soltu.DM.03G021950.2	419.861	204.282	128.733	188.332	Major facilitator superfamily protein
Soltu.DM.03G022160.1	5.29101	42.3063	47.3849	69.389	Tetratricopeptide repeat (TPR)-like superfamily protein
Soltu.DM.03G022200.1	36.7357	131.254	35.2589	41.9779	heat shock protein 70 (Hsp 70) family protein
Soltu.DM.03G022230.2	3.96981	24.1217	60.1265	75.9947	thylakoid-associated phosphatase
Soltu.DM.03G022240.2	9.4989	72.6413	61.5509	82.7812	plastid transcriptionally active7
Soltu.DM.03G022260.1	3.53468	17.4711	6.59286	9.83918	Tetratricopeptide repeat (TPR)-like superfamily protein
Soltu.DM.03G022290.1	12.8313	37.5114	8.62001	9.98786	Transcription factor Pcc1 domain containing protein
Soltu.DM.03G022440.1	15.4346	48.685	23.769	21.5042	CLP protease regulatory subunit X
Soltu.DM.03G022470.1	30.1092	105.588	34.0628	29.1911	Ribosomal protein L7Ae/L30e/S12e/Gadd45 family protein
Soltu.DM.03G022540.1	35.1383	15.0635	11.1068	7.33578	Phosphatidylinositol 3- and 4-kinase ;Ubiquitin family protein
Soltu.DM.03G022590.2	14.9534	6.54659	9.94321	11.2951	CCT motif family protein
Soltu.DM.03G022610.2	25.5402	13.2374	14.7955	16.9123	OBP3-responsive gene
Soltu.DM.03G022650.1	10.1243	2.84814	2.33841	2.99574	Protein kinase superfamily protein
Soltu.DM.03G022660.1	5.92499	1.26255	0.630407	0.487135	RING/U-box superfamily protein
Soltu.DM.03G022670.2	4.65059	1.98385	2.35012	2.83356	Protein kinase superfamily protein
Soltu.DM.03G022680.1	23.7974	11.9833	7.34997	10.5687	Protein kinase superfamily protein
Soltu.DM.03G022700.1	75.6058	13.0417	24.1457	39.9242	hypothetical protein
Soltu.DM.03G022710.1	448.874	245.713	165.71	161.503	highly ABA-induced PP2C gene
Soltu.DM.03G022770.1	4.77258	2.58755	0.523132	0.56162	Haloacid dehalogenase-like hydrolase (HAD) superfamily protein
Soltu.DM.03G022810.2	8.64888	49.8562	27.8503	39.6048	FTSH protease
Soltu.DM.03G022830.2	1.03335	2.81084	0.804272	0.735817	Pentatricopeptide repeat (PPR) superfamily protein
Soltu.DM.03G022850.1	4.01744	62.6407	13.3536	20.7613	sigma factor E
Soltu.DM.03G022940.1	30.212	4.91233	4.5716	5.37994	cytokinin response factor
Soltu.DM.03G022960.1	309.632	129.494	173.203	225.97	myosin heavy chain-related
Soltu.DM.03G023020.1	2.47146	1.06032	1.23613	1.69398	multidrug resistance-associated protein
Soltu.DM.03G023040.1	7.08854	41.8474	18.3169	29.5191	DUF3143 domain containing protein
Soltu.DM.03G023080.1	8.42618	25.2267	45.0496	48.7488	CAAD domains of cyanobacterial aminoacyl-tRNA synthetase domain containing protein
Soltu.DM.03G023160.3	9.41632	5.50526	1.54466	0.739382	SLAC1 homologue
Soltu.DM.03G023190.1	9.97869	4.40018	2.04436	2.73204	P-loop containing nucleoside triphosphate hydrolases superfamily protein
Soltu.DM.03G023210.1	174.474	109.524	81.9108	74.5943	VIRB2-interacting protein
Soltu.DM.03G023360.3	3.40382	18.0496	19.8084	21.8855	Pentatricopeptide repeat (PPR) superfamily protein
Soltu.DM.03G023400.1	0.977098	8.07719	24.2514	28.8539	Protein of unknown function (DUF3464)
Soltu.DM.03G023510.1	20242.2	1726.91	4266.43	6884.22	Kunitz family trypsin and protease inhibitor protein
Soltu.DM.03G023520.1	2207.3	194.813	1204.76	500.464	Kunitz family trypsin and protease inhibitor protein
Soltu.DM.03G023530.1	1864.22	198.891	602.068	743.217	Kunitz family trypsin and protease inhibitor protein
Soltu.DM.03G023550.1	12.3076	0.612463	0	0.799232	Potato type II proteinase inhibitor family domain containing protein
Soltu.DM.03G023580.1	568.668	25.0615	151.36	316.211	Potato type II proteinase inhibitor family domain containing protein
Soltu.DM.03G023620.1	1074.41	103.05	258.447	869.076	Potato type II proteinase inhibitor family domain containing protein
Soltu.DM.03G023870.1	0.524456	3.01264	1.17312	0.370535	Late embryogenesis abundant (LEA) hydroxyproline-rich glycoprotein family
Soltu.DM.03G023880.1	0.832302	4.93631	1.58143	1.25362	conserved hypothetical protein
Soltu.DM.03G023970.1	2.18415	0.746833	2.29784	1.45634	beta-tonoplast intrinsic protein
Soltu.DM.03G024050.1	12.0325	7.82083	3.64454	6.63917	reversibly glycosylated polypeptide
Soltu.DM.03G024140.2	0.715808	16.9495	10.8258	17.1941	thylakoid lumenal 17.9 kDa protein, chloroplast
Soltu.DM.03G024150.1	31.2844	567.451	76.4807	68.4306	Major facilitator superfamily protein
Soltu.DM.03G024260.1	115.543	352.179	316.26	124.86	hypothetical protein
Soltu.DM.03G024330.1	10.893	39.453	13.0942	18.9976	Ribosomal protein S21 family protein
Soltu.DM.03G024430.1	12.1334	46.6454	60.3009	80.5816	Nucleic acid-binding, OB-fold-like protein
Soltu.DM.03G024560.1	123.489	73.0683	126.774	141.649	dual specificity protein phosphatase (DsPTP1) family protein
Soltu.DM.03G024570.1	4.48548	17.7343	9.07422	9.60312	AMP-dependent synthetase and ligase family protein
Soltu.DM.03G024580.1	26.0831	81.4685	31.1985	42.968	Zn-dependent exopeptidases superfamily protein
Soltu.DM.03G024640.1	6.20888	51.5319	29.1219	35.2412	RNA-metabolising metallo-beta-lactamase family protein
Soltu.DM.03G024650.2	104.269	59.1999	68.0645	62.0985	SAP domain-containing protein
Soltu.DM.03G024660.1	23.2661	8.51752	6.98001	10.1923	cytochrome P450, family 94, subfamily B, polypeptide
Soltu.DM.03G024690.1	4.44449	1.35379	0.856482	0.873369	cytochrome P450, family 94, subfamily B, polypeptide
Soltu.DM.03G024710.4	64.7622	43.3706	33.3982	26.0392	exocyst subunit exo70 family protein F1
Soltu.DM.03G024740.1	1.39394	5.10494	3.3287	3.86805	Radical SAM superfamily protein
Soltu.DM.03G024790.1	7.74006	1.44478	0.556794	0.822533	Transcriptional factor B3 family protein
Soltu.DM.03G024900.1	2.9503	1.87656	1.14312	0.961194	cysteine-rich RLK (RECEPTOR-like protein kinase)
Soltu.DM.03G024950.1	2.97761	46.0143	4.03144	3.65502	GDSL-like Lipase/Acylhydrolase superfamily protein
Soltu.DM.03G025100.1	14.5092	45.0816	5.37007	5.0688	BTB and TAZ domain protein
Soltu.DM.03G025180.1	12.4725	8.33158	3.6818	5.2792	Leucine-rich repeat protein kinase family protein
Soltu.DM.03G025210.1	28.538	138.309	135.198	191.473	31-kDa RNA binding protein
Soltu.DM.03G025390.1	19.5571	10.4384	21.5947	24.6903	cytochrome P450, family 71, subfamily A, polypeptide
Soltu.DM.03G025460.1	0.931269	8.45586	9.80234	8.15603	cytochrome P450, family 71, subfamily A, polypeptide
Soltu.DM.03G025470.1	4.94026	78.4583	26.7536	26.507	cytochrome P450, family 71, subfamily A, polypeptide
Soltu.DM.03G025480.1	0.705967	3.41177	0.546933	0.651451	cytochrome P450, family 71, subfamily A, polypeptide
Soltu.DM.03G025490.1	0.0282297	0.469938	3.32433	5.65899	cytochrome P450, family 71, subfamily A, polypeptide
Soltu.DM.03G025590.1	2.8343	10.1822	6.39627	7.89915	cytochrome P450, family 71, subfamily A, polypeptide
Soltu.DM.03G025600.1	0.75492	3.345	2.65193	2.75849	cytochrome P450, family 71, subfamily A, polypeptide
Soltu.DM.03G025630.1	4.67062	13.704	1.83761	3.9516	quinolinate synthase
Soltu.DM.03G025660.1	0.687715	4.81513	0.979352	0	Calcineurin-like metallo-phosphoesterase superfamily protein
Soltu.DM.03G025720.1	19.1352	92.5683	101.728	109.06	RAB GTPase homolog E1B
Soltu.DM.03G025820.1	14.1413	86.8545	107.224	103.309	conserved hypothetical protein
Soltu.DM.03G025830.1	2.38531	0.84677	1.16174	2.80769	hypothetical protein
Soltu.DM.03G025840.1	27.5383	6.53762	5.30251	33.6759	hypothetical protein
Soltu.DM.03G025920.1	0.0541193	0.756445	0.16956	0.577136	C2 calcium/lipid-binding and GRAM domain containing protein
Soltu.DM.03G025950.1	14.4987	8.81377	4.51763	4.55262	Concanavalin A-like lectin protein kinase family protein
Soltu.DM.03G025980.1	38.5943	14.553	8.777	5.27422	RING/U-box superfamily protein
Soltu.DM.03G026160.1	0.0232843	0.463943	1.34392	1.48757	Raffinose synthase family protein
Soltu.DM.03G026180.1	98.832	62.3963	31.338	39.6944	FKBP12 interacting protein
Soltu.DM.03G026190.1	18.497	67.765	14.0125	12.8569	WD-40 repeat family protein / notchless protein, putative
Soltu.DM.03G026300.2	3.45659	9.2821	4.10742	6.1023	2-oxoglutarate (2OG) and Fe(II)-dependent oxygenase superfamily protein
Soltu.DM.03G026320.1	4.08941	22.3759	4.65101	5.54145	UBX domain-containing protein
Soltu.DM.03G026360.1	17.9374	55.9403	33.3028	42.9243	embryo defective
Soltu.DM.03G026390.1	7.18011	2.15568	1.74031	2.48794	Protein of unknown function (DUF1645)
Soltu.DM.03G026480.1	2.0163	5.9142	5.89651	4.51697	ubiquiting-conjugating enzyme
Soltu.DM.03G026510.1	0.949953	4.80813	11.3116	16.3248	conserved hypothetical protein
Soltu.DM.03G026520.1	198.329	100.607	123.99	108.046	Thioredoxin superfamily protein
Soltu.DM.03G026540.1	9.14624	3.81519	2.0223	5.49486	hypothetical protein
Soltu.DM.03G026600.3	9.31391	6.0536	5.53258	6.28676	Phox (PX) domain-containing protein
Soltu.DM.03G026670.1	2.1441	6.48453	4.93592	4.33723	alpha/beta-Hydrolases superfamily protein
Soltu.DM.03G026780.1	413.216	262.276	618.184	475.704	SufE/NifU family protein
Soltu.DM.03G026820.1	4.82903	1.89228	1.94429	2.95847	ataxia-telangiectasia mutated
Soltu.DM.03G026840.1	3.52987	1.14123	0.52394	0.502362	Plant invertase/pectin methylesterase inhibitor superfamily protein
Soltu.DM.03G026850.1	37.4565	23.1093	15.0309	26.6591	hypothetical protein
Soltu.DM.03G026860.1	101.003	68.7912	40.7958	67.1487	Plant invertase/pectin methylesterase inhibitor superfamily protein
Soltu.DM.03G026930.1	2.36687	9.17649	8.48398	9.61055	Galactose mutarotase-like superfamily protein
Soltu.DM.03G027010.1	54.1577	25.7078	24.873	32.5186	Protein of unknown function (DUF1637)
Soltu.DM.03G027140.1	13.8725	68.5555	141.087	152.062	Protein of unknown function (DUF1118)
Soltu.DM.03G027150.1	5.55646	3.11386	1.1081	1.68247	nitrate transporter 1:2
Soltu.DM.03G027170.1	40.3545	130.761	66.3364	54.7555	homeobox
Soltu.DM.03G027190.1	9.12178	5.70017	9.84015	6.70252	NAD(P)-binding Rossmann-fold superfamily protein
Soltu.DM.03G027450.1	15.7937	7.82743	2.11859	3.33012	Galactosyltransferase family protein
Soltu.DM.03G027560.1	857.504	299.818	212.84	241.08	Homeodomain-like superfamily protein
Soltu.DM.03G027640.1	7.20775	2.95247	1.33775	2.57419	response regulator
Soltu.DM.03G027710.1	10.6189	31.1758	36.8562	36.2687	pyridoxin (pyrodoxamine) 5'-phosphate oxidase
Soltu.DM.03G027730.1	149.925	479.79	344.47	282.673	aldehyde dehydrogenase 10A8
Soltu.DM.03G027760.1	1.22063	5.83439	4.61637	7.78033	S-adenosyl-L-methionine-dependent methyltransferases superfamily protein
Soltu.DM.03G027830.1	6.36795	39.9742	38.5162	19.9372	HSP20-like chaperones superfamily protein
Soltu.DM.03G027870.1	5.42615	2.09021	0.80043	1.3555	Calmodulin binding protein-like
Soltu.DM.03G027900.1	4.168	260.133	61.2403	113.189	Putative thiol-disulphide oxidoreductase DCC
Soltu.DM.03G027910.1	67.0848	38.9933	22.333	28.8659	GATA type zinc finger transcription factor family protein
Soltu.DM.03G027940.2	5.01165	14.1829	5.6614	8.9185	DUF4228 domain containing protein
Soltu.DM.03G028120.1	4.4131	2.03185	0.107923	0	UDP-Glycosyltransferase superfamily protein
Soltu.DM.03G028130.1	17.4511	2.58932	0.790091	0.302851	UDP-Glycosyltransferase superfamily protein
Soltu.DM.03G028160.1	2.57442	7.21632	2.34406	1.88331	Protein kinase superfamily protein
Soltu.DM.03G028230.4	2.63175	8.5937	10.2218	12.6791	Phosphoglycerate mutase family protein
Soltu.DM.03G028270.1	24.3051	15.2612	10.241	10.4326	conserved hypothetical protein
Soltu.DM.03G028290.1	3.20596	1.71193	1.77432	2.13737	Protein kinase superfamily protein
Soltu.DM.03G028300.3	5.08849	18.2988	7.69802	6.60547	Tetratricopeptide repeat (TPR)-like superfamily protein
Soltu.DM.03G028320.1	23.8929	80.446	191.642	207.135	1-deoxy-D-xylulose 5-phosphate reductoisomerase
Soltu.DM.03G028360.1	86.6838	31.0243	14.446	32.7886	similar to RCD one
Soltu.DM.03G028480.1	14.7441	44.5222	92.7935	167.668	calcium sensing receptor
Soltu.DM.03G028540.1	50.2377	219.498	73.3771	86.0353	enolase
Soltu.DM.03G028710.1	10.0256	73.4319	26.1412	43.4383	signal peptide peptidase
Soltu.DM.03G028820.1	15.4113	8.90533	3.68519	5.88542	UDP-glucosyl transferase 89B1
Soltu.DM.03G028850.3	4.86001	2.55156	1.42013	2.24211	basic helix-loop-helix (bHLH) DNA-binding superfamily protein
Soltu.DM.03G028860.1	28.5731	18.7166	22.8899	22.8166	O-fucosyltransferase family protein
Soltu.DM.03G028900.1	2.568	7.66933	4.34714	5.04134	movement protein binding protein 2C
Soltu.DM.03G028940.1	4.27308	40.8018	35.5757	38.6853	galacturonosyltransferase
Soltu.DM.03G028990.3	11.4771	33.7721	10.5012	15.2463	Squamosa promoter-binding protein-like (SBP domain) transcription factor family protein
Soltu.DM.03G029000.1	78.5677	33.9979	27.6293	50.3877	reversibly glycosylated polypeptide
Soltu.DM.03G029080.3	1.35597	17.6209	50.6287	78.7285	PsbP-like protein
Soltu.DM.03G029090.2	1.49744	0.537566	0.402149	1.24462	cytochrome P450, family 78, subfamily A, polypeptide
Soltu.DM.03G029170.3	12.4025	44.6462	148.354	148.142	Protein of unknown function (DUF1118)
Soltu.DM.03G029260.1	5.62773	21.9607	6.43704	7.44572	conserved hypothetical protein
Soltu.DM.03G029330.1	19.1513	7.23423	13.7164	29.5768	plasmodesmata callose-binding protein
Soltu.DM.03G029340.1	0.273466	451.021	267.632	522.565	Cytochrome P450 superfamily protein
Soltu.DM.03G029430.1	4.48464	2.65416	1.79386	1.75432	hypothetical protein
Soltu.DM.03G029480.1	88.3566	49.4065	60.4692	67.544	diacylglycerol kinase1
Soltu.DM.03G029490.1	2.45898	1.14889	1.55216	1.46879	UDP-glucose 6-dehydrogenase family protein
Soltu.DM.03G029500.1	49.7658	26.0892	9.52285	13.1407	RNA helicase family protein
Soltu.DM.03G029540.1	23.6639	13.486	14.1179	23.2991	Leucine-rich repeat (LRR) family protein
Soltu.DM.03G029610.1	20.3441	93.9892	33.5868	42.3678	LYR family of Fe/S cluster biogenesis protein
Soltu.DM.03G029670.1	8.65057	3.12054	2.34287	3.77551	Plant calmodulin-binding protein-related
Soltu.DM.03G029720.1	1.45453	7.59987	1.71152	4.44348	putative endonuclease or glycosyl hydrolase with C2H2-type zinc finger domain
Soltu.DM.03G029730.1	5.57679	1.89555	0.791321	0.728014	Leucine-rich repeat protein kinase family protein
Soltu.DM.03G029750.1	21.1862	64.6158	25.4931	25.7189	carbamoyl phosphate synthetase A
Soltu.DM.03G029760.1	1.46254	6.39176	11.8338	16.3654	Protein of unknown function, DUF538
Soltu.DM.03G029770.1	1077.39	482.247	315.031	369.408	eukaryotic elongation factor 5A-1
Soltu.DM.03G029820.1	1.0112	3.39205	1.74856	1.13475	conserved hypothetical protein
Soltu.DM.03G029850.2	3.70017	75.4975	12.789	19.4414	zinc finger (C3HC4-type RING finger) family protein
Soltu.DM.03G029870.1	103.866	48.9402	25.4584	37.3813	xyloglucan xylosyltransferase
Soltu.DM.03G029890.1	418.588	159.008	103.938	113.515	Vesicle transport v-SNARE family protein
Soltu.DM.03G029900.1	27.1568	105.337	9.14084	35.8934	CCT motif -containing response regulator protein
Soltu.DM.03G029940.2	51.7743	28.378	19.8811	24.5335	SAND family protein
Soltu.DM.03G030020.1	8.14801	101.303	803.2	638.459	light-harvesting chlorophyll-protein complex I subunit A4
Soltu.DM.03G030100.1	26.0387	224.102	230.184	295.485	Pyridine nucleotide-disulphide oxidoreductase family protein
Soltu.DM.03G030120.1	0.806216	2.60387	0.521023	0.957282	Pentatricopeptide repeat (PPR) superfamily protein
Soltu.DM.03G030180.1	11.4245	5.63764	1.76408	2.34425	Gibberellin-regulated family protein
Soltu.DM.03G030240.1	5.30348	23.8229	7.84982	10.2944	transcription regulators;zinc ion binding
Soltu.DM.03G030420.1	19.1321	53.6134	32.9494	32.4715	conserved hypothetical protein
Soltu.DM.03G030430.1	307.784	98.7501	60.2901	117.211	basic helix-loop-helix (bHLH) DNA-binding superfamily protein
Soltu.DM.03G030560.1	186.035	117.392	157.189	110.793	DUF4666 domain containing protein
Soltu.DM.03G030640.2	4.8903	64.1001	49.9445	62.6735	Putative thiol-disulphide oxidoreductase DCC
Soltu.DM.03G030720.1	8.17259	47.5087	8.97458	14.211	conserved hypothetical protein
Soltu.DM.03G030730.1	275.404	166.684	115.536	96.9548	Tetratricopeptide repeat (TPR)-like superfamily protein
Soltu.DM.03G030760.1	4.14444	15.6384	1.90986	1.6243	blue-copper-binding protein
Soltu.DM.03G030790.1	3.68637	41.9759	57.7736	67.4277	fatty acid desaturase
Soltu.DM.03G030800.1	15.4222	97.9939	41.4838	21.9874	phosphatidic acid phosphatase-related / PAP2-related
Soltu.DM.03G030870.1	3.29792	14.4741	8.27839	18.0541	conserved hypothetical protein
Soltu.DM.03G030890.1	121.998	28.7905	32.0903	33.1261	Phox (PX) domain-containing protein
Soltu.DM.03G030940.1	0.988881	5.8849	46.1631	61.1646	NDH-dependent cyclic electron flow
Soltu.DM.03G030960.1	79.6219	23.6671	8.05461	21.7397	WRKY DNA-binding protein
Soltu.DM.03G031200.1	10.2072	1.07269	0.387753	0.781315	NOD26-like intrinsic protein 6;1
Soltu.DM.03G031240.1	3.1568	8.72524	1.90989	2.26227	Mitochondrial glycoprotein family protein
Soltu.DM.03G031310.1	24.0113	5.20592	1.87902	2.63921	Integrase-type DNA-binding superfamily protein
Soltu.DM.03G031410.1	64.9512	28.2372	18.167	17.3969	conserved hypothetical protein
Soltu.DM.03G031460.1	0.83311	8.35725	2.69363	2.46793	F-box family protein
Soltu.DM.03G031490.1	6.57076	20.2962	7.6277	6.18375	Major facilitator superfamily protein
Soltu.DM.03G031530.1	1.94935	9.13693	7.02471	10.8068	Sterile alpha motif (SAM) domain-containing protein
Soltu.DM.03G031640.1	8.1606	43.7217	42.1681	53.9319	plastid transcriptionally active
Soltu.DM.03G031730.3	22.4684	15.0614	6.76766	8.43585	MUTM homolog-1
Soltu.DM.03G031760.3	1.83078	1.09716	0.501178	0.323092	multidrug resistance-associated protein
Soltu.DM.03G031810.1	64.2596	200.873	420.03	161.027	conserved hypothetical protein
Soltu.DM.03G031860.1	115.077	679.4	180.112	158.409	heat shock protein 70B
Soltu.DM.03G031870.1	40.4513	14.0002	6.44738	5.37713	mitogen-activated protein kinase kinase kinase
Soltu.DM.03G031890.1	11.7461	4.78074	2.57281	5.81591	hypothetical protein
Soltu.DM.03G032020.2	1.65988	17.128	4.38003	3.97767	Fatty acid hydroxylase superfamily
Soltu.DM.03G032030.1	46.551	19.5565	82.5384	77.364	non-intrinsic ABC protein
Soltu.DM.03G032060.1	4.05372	45.7426	108.423	85.4372	conserved hypothetical protein
Soltu.DM.03G032100.2	14.0005	55.5016	60.3757	128.293	uridylyltransferase-related
Soltu.DM.03G032170.1	27.4102	85.782	23.2763	25.1443	U2 small nuclear ribonucleoprotein A
Soltu.DM.03G032210.1	336.109	179.397	70.7305	103.989	respiratory burst oxidase homologue D
Soltu.DM.03G032320.1	29.696	930.732	229.059	175.85	conserved hypothetical protein
Soltu.DM.03G032340.1	0.674095	2.2203	0.639186	0.676577	Pentatricopeptide repeat (PPR) superfamily protein
Soltu.DM.03G032350.1	14.0959	7.07181	3.44918	5.13546	Mitochondrial substrate carrier family protein
Soltu.DM.03G032380.1	3.05012	59.2588	121.321	123.164	conserved hypothetical protein
Soltu.DM.03G032390.1	60.9821	238.51	114.004	240.222	Rubredoxin-like superfamily protein
Soltu.DM.03G032410.1	1.28683	45.415	9.03202	14.36	Sec14p-like phosphatidylinositol transfer family protein
Soltu.DM.03G032460.1	65.0802	26.9354	24.4298	45.0928	Calcium-dependent phospholipid-binding Copine family protein
Soltu.DM.03G032490.1	6.28242	59.984	110.809	140.856	magnesium-protoporphyrin IX methyltransferase
Soltu.DM.03G032520.1	21.4777	11.1998	15.3525	14.3263	GDP-D-mannose 4,6-dehydratase
Soltu.DM.03G032550.1	0.258109	1.53185	1.49657	1.0962	basic helix-loop-helix (bHLH) DNA-binding superfamily protein
Soltu.DM.03G032560.1	7.05673	3.23758	3.70902	2.34698	AAA-type ATPase family protein
Soltu.DM.03G032600.1	8.11344	30.9057	10.341	9.68334	CLPC homologue
Soltu.DM.03G032610.1	5.73605	2.76702	1.10935	1.03749	CLPC homologue
Soltu.DM.03G032650.2	2.4282	8.68471	44.2432	48.0189	acyl carrier protein
Soltu.DM.03G032670.3	14.3201	48.6749	44.8728	55.4599	Insulinase (Peptidase family M16) family protein
Soltu.DM.03G032690.1	434.817	138.449	72.4862	57.1521	nudix hydrolase homolog
Soltu.DM.03G032730.1	1.13193	4.0972	2.91139	1.65388	receptor-like kinase
Soltu.DM.03G032850.3	7.5595	3.62735	1.38953	4.16014	RAB geranylgeranyl transferase beta subunit
Soltu.DM.03G033060.2	12.6801	45.1327	10.983	14.3231	zinc finger (Ran-binding) family protein
Soltu.DM.03G033070.1	20.0086	60.1977	17.4589	26.7335	translocon at the outer membrane of chloroplasts 64-III
Soltu.DM.03G033090.1	239.851	106.524	318.785	426.175	Calcium-dependent lipid-binding (CaLB domain) family protein
Soltu.DM.03G033100.1	139.018	69.0918	125.764	181.998	Calcium-dependent lipid-binding (CaLB domain) family protein
Soltu.DM.03G033170.2	135.256	92.1869	52.9134	66.8182	RNA-binding (RRM/RBD/RNP motifs) family protein
Soltu.DM.03G033180.1	632.667	291.227	238.09	220.493	Calcium-binding EF-hand family protein
Soltu.DM.03G033210.1	2.4415	21.5708	28.723	26.6718	Protein of unknown function (DUF1295)
Soltu.DM.03G033230.3	1.92826	10.1049	11.5478	15.7128	Protein of unknown function (DUF1295)
Soltu.DM.03G033240.1	13.2547	38.1581	38.1608	52.5632	RING/U-box superfamily protein
Soltu.DM.03G033250.1	1.4219	15.2812	4.6539	3.66745	conserved hypothetical protein
Soltu.DM.03G033260.1	8.1072	31.6752	11.0897	16.1408	UDP-Glycosyltransferase superfamily protein
Soltu.DM.03G033410.1	491.324	309.523	237.67	265.733	modifier of snc1,4
Soltu.DM.03G033420.1	17.0582	48.0231	13.4535	15.0622	peroxin
Soltu.DM.03G033500.1	0.560158	7.27613	5.65617	3.82999	conserved hypothetical protein
Soltu.DM.03G033570.1	0.490972	13.8038	76.5295	52.7967	FKBP-like peptidyl-prolyl cis-trans isomerase family protein
Soltu.DM.03G033630.1	1733.68	950.637	1037.98	801.366	Bifunctional inhibitor/lipid-transfer protein/seed storage 2S albumin superfamily protein
Soltu.DM.03G033660.1	29.5279	10.7298	2.58014	6.45275	Protein kinase superfamily protein
Soltu.DM.03G033670.1	29.6286	8.47571	2.41152	6.57758	Protein kinase superfamily protein
Soltu.DM.03G033730.1	2.45479	8.17298	4.65035	6.41094	zinc finger protein-related
Soltu.DM.03G033750.1	0.180759	1.74703	0.757788	0.394387	conserved hypothetical protein
Soltu.DM.03G033770.1	19.1031	9.82125	5.66695	8.36104	cysteine-rich RLK (RECEPTOR-like protein kinase)
Soltu.DM.03G033840.1	7.47092	22.6842	3.65213	5.79661	BR enhanced expression
Soltu.DM.03G033860.1	16.3061	10.5187	5.6582	8.63652	F-box family protein
Soltu.DM.03G033900.1	46.1795	22.1724	15.1134	14.6825	RNA recognition motif (RRM)-containing protein
Soltu.DM.03G033910.1	7.82682	28.3047	4.81892	6.30764	C2 domain-containing protein
Soltu.DM.03G033920.1	9.01934	33.3147	18.2012	21.441	CRS1 / YhbY (CRM) domain-containing protein
Soltu.DM.03G033930.1	28.5057	108.847	46.3647	51.326	hypothetical protein
Soltu.DM.03G033960.1	84.0408	39.8717	31.3016	36.6346	conserved hypothetical protein
Soltu.DM.03G034000.1	2.64108	1.50825	0.852472	0.907024	F-box/RNI-like superfamily protein
Soltu.DM.03G034030.1	0.620876	2.77705	22.0135	29.9726	B-box type zinc finger protein with CCT domain
Soltu.DM.03G034080.1	62.282	39.9835	4.45322	8.82732	hypothetical protein
Soltu.DM.03G034090.1	79.9875	46.6176	55.7592	30.6236	hypothetical protein
Soltu.DM.03G034130.1	39.2832	24.4452	15.0587	21.9946	aluminum-activated malate transporter
Soltu.DM.03G034180.1	112.503	52.532	81.9279	94.9668	Ribosomal protein L12/ ATP-dependent Clp protease adaptor protein ClpS family protein
Soltu.DM.03G034190.1	5.80216	17.3081	8.79186	12.4592	DNAse I-like superfamily protein
Soltu.DM.03G034200.1	14.4522	9.71828	7.37518	8.74477	alpha/beta-Hydrolases superfamily protein
Soltu.DM.03G034270.1	8.2751	49.4157	22.7162	20.7908	Duplicated homeodomain-like superfamily protein
Soltu.DM.03G034320.2	100.668	60.8854	29.4335	36.1372	Transcription factor TFIIE, alpha subunit
Soltu.DM.03G034350.1	19.7751	9.51221	41.3796	26.3272	conserved hypothetical protein
Soltu.DM.03G034400.1	0.261135	1.21299	4.62676	14.7249	Cyclophilin-like peptidyl-prolyl cis-trans isomerase family protein
Soltu.DM.03G034410.1	12.2911	34.7593	10.8329	13.3282	C3HC zinc finger-like
Soltu.DM.03G034440.1	11.3435	6.43925	3.90515	5.328	Protein with RNI-like/FBD-like domains
Soltu.DM.03G034510.1	1.79044	5.34264	2.50395	2.42388	Tetratricopeptide repeat (TPR)-like superfamily protein
Soltu.DM.03G034530.1	7.66091	37.9465	15.4502	14.464	nucleotide transporter
Soltu.DM.03G034560.1	33.6384	92.5436	13.3875	31.6591	zinc finger (C3HC4-type RING finger) family protein
Soltu.DM.03G034590.1	6.79094	3.17973	1.82332	2.50772	Protein of unknown function, DUF642
Soltu.DM.03G034660.1	3.72057	2.17678	1.79221	1.6383	lectin protein kinase family protein
Soltu.DM.03G034700.1	11.0758	38.6533	14.457	23.0092	Late embryogenesis abundant (LEA) hydroxyproline-rich glycoprotein family
Soltu.DM.03G034920.1	138.037	88.2713	53.6446	61.5143	NUP50 (Nucleoporin 50 kDa) protein
Soltu.DM.03G034960.1	2.34365	19.586	9.56009	6.39924	Galactose oxidase/kelch repeat superfamily protein
Soltu.DM.03G034970.1	1.89263	8.44093	13.0688	4.23256	Galactose oxidase/kelch repeat superfamily protein
Soltu.DM.03G035030.1	94.2739	508.639	63.7555	87.5824	indoleacetic acid-induced protein
Soltu.DM.03G035050.1	4.54235	25.2452	40.4945	59.2271	P-loop containing nucleoside triphosphate hydrolases superfamily protein
Soltu.DM.03G035090.1	0.435882	2.1604	0.944425	1.14691	mitochondrial RNAediting factor
Soltu.DM.03G035200.1	9.91351	34.761	41.04	44.3953	Pentatricopeptide repeat-containing protein At3g46870
Soltu.DM.03G035220.1	15.3217	7.82078	3.17013	6.03217	Pex2/Pex12 N-terminal domain-containing protein / zinc finger (C3HC4-type RING finger) family protein
Soltu.DM.03G035230.1	16.6904	6.42412	1.83859	4.36344	basic helix-loop-helix (bHLH) DNA-binding superfamily protein
Soltu.DM.03G035240.2	17.2788	52.1907	43.6074	44.4295	Isochorismatase family protein
Soltu.DM.03G035290.1	29.2641	12.9237	7.45763	12.6839	Major facilitator superfamily protein
Soltu.DM.03G035330.1	25.5177	131.605	137.895	248.806	ribosomal protein S17
Soltu.DM.03G035340.1	17.5593	71.3934	313.118	351.749	photosystem I subunit H2
Soltu.DM.03G035390.1	102.861	18.1006	38.2308	9.81965	RHO guanyl-nucleotide exchange factor
Soltu.DM.03G035470.1	25.9894	12.5339	7.36987	18.9761	Phox-associated domain;Phox-like;Sorting nexin, C-terminal
Soltu.DM.03G035480.1	74.144	211.408	131.133	86.2078	Zinc-binding ribosomal protein family protein
Soltu.DM.03G035540.1	0.860311	28.158	4.39991	3.65929	Integrase-type DNA-binding superfamily protein
Soltu.DM.03G035550.1	46.7028	157.285	163.9	222.485	chaperonin 60 beta
Soltu.DM.03G035600.1	9.22829	3.68372	7.49158	6.13462	transducin family protein / WD-40 repeat family protein
Soltu.DM.03G035620.1	11.2319	6.87426	3.07648	5.05063	alpha/beta-Hydrolases superfamily protein
Soltu.DM.03G035660.1	47.6628	18.0286	17.6121	8.27178	conserved hypothetical protein
Soltu.DM.03G035720.1	3.18155	0.627121	1.37646	2.96324	NADP-malic enzyme
Soltu.DM.03G035760.1	22.3215	13.1334	5.80432	9.38188	HPT phosphotransmitter
Soltu.DM.03G035890.1	9.36784	3.45324	3.61909	6.2569	actin binding protein family
Soltu.DM.03G036030.1	38.0721	22.5454	12.6145	16.2471	F-box/RNI-like superfamily protein
Soltu.DM.03G036070.1	413.208	272.992	107.605	144.58	Ribosomal L28e protein family
Soltu.DM.03G036080.1	11.9102	7.24515	3.48634	6.54372	Calcium-activated chloride channel domain containing protein
Soltu.DM.03G036090.1	541.321	231.746	226.652	309.204	vacuolar protein sorting 46.1
Soltu.DM.03G036130.1	164.374	69.2244	31.6782	29.8918	DOF zinc finger protein
Soltu.DM.03G036160.1	10.2106	2.7962	0.378632	2.88412	phosphate starvation-induced gene
Soltu.DM.03G036170.1	57.0565	25.9535	5.87478	19.1811	phosphate starvation-induced gene
Soltu.DM.03G036180.1	8.72532	3.30409	1.02989	3.50002	phosphate starvation-induced gene
Soltu.DM.03G036210.2	5.21136	3.12636	2.45884	3.19688	Protein kinase protein with adenine nucleotide alpha hydrolases-like domain
Soltu.DM.03G036250.1	12.2252	34.0341	17.1568	23.7607	atypical CYS HIS rich thioredoxin
Soltu.DM.03G036310.2	7.38924	41.4749	26.6001	39.5429	Ribonuclease III family protein
Soltu.DM.03G036320.1	2.91607	13.6638	7.49765	1.82175	beta galactosidase
Soltu.DM.03G036390.1	5.90371	59.1087	4.17556	6.39175	Protein kinase superfamily protein
Soltu.DM.03G036400.1	345.375	201.229	69.6969	110.245	Late embryogenesis abundant (LEA) hydroxyproline-rich glycoprotein family
Soltu.DM.03G036420.1	2.25666	10.4089	2.14848	7.46105	hypothetical protein
Soltu.DM.03G036430.1	3.31447	9.04461	3.31406	3.26853	FAR1-related sequence
Soltu.DM.03G036440.1	14.8919	43.5712	20.3142	16.5141	heat shock protein 60-3A
Soltu.DM.03G036460.2	84.5496	54.6228	24.8532	60.3593	indeterminate(ID)-domain
Soltu.DM.03G036520.1	29.9472	18.0005	10.7109	18.3845	glyoxylate reductase
Soltu.DM.03G036640.1	13.7569	50.5607	17.6085	21.3365	Homeodomain-like/winged-helix DNA-binding family protein
Soltu.DM.03G036670.1	1.06973	11.1408	4.76534	7.00378	S-adenosyl-L-methionine-dependent methyltransferases superfamily protein
Soltu.DM.03G036690.1	66.9761	25.763	13.5466	13.6908	hydroxyproline-rich glycoprotein family protein
Soltu.DM.03G036720.1	62.4843	34.9869	71.7531	46.327	Pyridoxal-5'-phosphate-dependent enzyme family protein
Soltu.DM.03G036760.1	71.4728	30.6016	25.642	25.5318	CTC-interacting domain
Soltu.DM.03G036780.1	1.20517	3.64876	1.4386	2.31688	conserved hypothetical protein
Soltu.DM.03G036980.1	126.532	82.8947	40.245	68.747	jasmonate-zim-domain protein
Soltu.DM.03G037010.1	47.0095	20.7551	24.1375	21.8202	Lung seven transmembrane receptor family protein
Soltu.DM.03G037120.1	435.581	90.7519	71.8804	157.059	lipoxygenase
Soltu.DM.03G037130.1	96.9911	38.854	19.0485	37.6685	Cytochrome P450 superfamily protein
Soltu.DM.03G037190.1	5.63805	3.5735	122.577	72.4367	alpha/beta-Hydrolases superfamily protein
Soltu.DM.03G037200.1	15.3915	1.65789	2.61524	2.61251	GRAS family transcription factor
Soltu.DM.03G037250.1	21.564	8.49004	7.58323	11.2709	Protein of unknown function (DUF581)
Soltu.DM.03G037270.1	24.6537	9.81586	14.4958	16.4837	Subtilase family protein
Soltu.DM.03G037330.1	13.0927	40.0534	28.1557	16.5606	HSP20-like chaperones superfamily protein
Soltu.DM.03G037370.1	6.40783	18.6579	35.4249	34.2322	conserved hypothetical protein
Soltu.DM.03G037420.1	49.578	11.0406	12.7488	10.96	pectin methylesterase
Soltu.DM.03G037430.1	5.78415	1.25375	2.64944	3.35253	pectin methylesterase
Soltu.DM.03G037490.2	6.33357	20.2133	11.1721	15.3409	conserved hypothetical protein
Soltu.DM.03G037510.1	14.1501	48.1643	15.1446	13.1671	O-fucosyltransferase family protein
Soltu.DM.03G037550.3	20.6372	76.8817	62.9618	96.7677	phytoene desaturase
Soltu.DM.03G037560.1	4.82426	2.17593	1.24077	2.47406	Leucine-rich receptor-like protein kinase family protein
Soltu.DM.03G037630.1	10.157	6.58423	1.5634	3.29953	PEP1 receptor
Soltu.DM.03G037640.1	3.44013	1.18652	0.22742	0.372577	glutamate receptor 2.8
Soltu.DM.03G037730.2	153.67	71.7473	86.1797	119.069	Galactose oxidase/kelch repeat superfamily protein
Soltu.DM.03G037780.1	32.7388	122.26	26.1258	26.7432	pumilio
Soltu.DM.03G037800.1	22.5083	14.2501	5.68544	8.72276	P-loop containing nucleoside triphosphate hydrolases superfamily protein
Soltu.DM.04G000050.1	56.6386	27.2251	15.6071	11.041	Matrixin family protein
Soltu.DM.04G000060.1	18.5036	5.84476	4.71698	5.22858	Matrixin family protein
Soltu.DM.04G000080.2	1.10671	7.19981	4.22885	3.69122	conserved hypothetical protein
Soltu.DM.04G000090.1	2.73157	13.0459	69.8577	60.5854	Major facilitator superfamily protein
Soltu.DM.04G000110.2	1.45106	4.91548	6.15752	7.47676	cofactor assembly of complex C
Soltu.DM.04G000120.2	4.05736	2.19176	13.3238	13.1907	myb-like transcription factor family protein
Soltu.DM.04G000180.1	0.547038	4.82471	4.84313	1.73085	cytochrome P450, family 71, subfamily B, polypeptide
Soltu.DM.04G000210.1	0.789237	8.82193	4.42348	8.27464	magnesium ion binding;thiamin pyrophosphate binding;hydro-lyases;catalytics;2-succinyl-5-enolpyruvyl-6-hydroxy-3-cyclohexene-1-carboxylic-acid synthases
Soltu.DM.04G000230.2	19.3738	12.2195	21.292	31.8182	domains rearranged methyltransferase
Soltu.DM.04G000420.1	0.112686	2.52668	42.5908	32.9447	cytochrome p450 79a2
Soltu.DM.04G000440.1	0.54694	17.4282	56.1979	26.4694	cytochrome p450 79a2
Soltu.DM.04G000450.1	0.354276	3.85057	70.723	43.7887	cytochrome P450, family 79, subfamily A, polypeptide 3 pseudogene
Soltu.DM.04G000470.1	0.208395	1.29584	14.6129	14.4027	cytochrome p450 79a2
Soltu.DM.04G000480.1	0	0.820085	39.2815	29.4749	cytochrome p450 79a2
Soltu.DM.04G000550.1	13.1264	39.8749	14.7887	22.1405	Carbohydrate-binding X8 domain superfamily protein
Soltu.DM.04G000650.1	0.434887	2.6303	0.506708	1.03276	mitochondrial editing factor
Soltu.DM.04G000670.1	917.337	380.037	227.523	428.796	nodulin-related protein
Soltu.DM.04G000800.1	5.67216	37.9573	17.5842	19.7102	emp24/gp25L/p24 family/GOLD family protein
Soltu.DM.04G000840.1	0.181152	1.75201	0.647641	0.774212	NAC-like, activated by AP3/PI
Soltu.DM.04G000940.1	132.266	63.0334	21.8546	21.2793	Galactose oxidase/kelch repeat superfamily protein
Soltu.DM.04G001120.1	4.37567	2.40521	1.25016	0.950125	thioredoxin
Soltu.DM.04G001340.1	152.86	59.8972	35.9071	39.6748	phosphoenolpyruvate carboxylase
Soltu.DM.04G001380.1	4.07451	1.2953	2.15537	1.17143	AP2/B3 transcription factor family protein
Soltu.DM.04G001910.1	192.544	72.4433	69.1458	51.3595	conserved hypothetical protein
Soltu.DM.04G002240.1	15.2718	48.2577	12.4218	16.7833	Chaperone DnaJ-domain superfamily protein
Soltu.DM.04G002280.1	7.78732	36.5423	31.257	8.98471	NAD(P)-binding Rossmann-fold superfamily protein
Soltu.DM.04G002290.1	5.34626	51.6666	47.3956	57.25	conserved hypothetical protein
Soltu.DM.04G002340.1	5.02286	20.3847	5.69593	6.73886	conserved hypothetical protein
Soltu.DM.04G002380.1	377.426	139.756	75.9324	67.2403	RING-H2 finger A2A
Soltu.DM.04G002420.1	4.82353	16.0664	3.12613	1.77207	MATE efflux family protein
Soltu.DM.04G002490.1	325.844	82.9566	118.097	47.2774	DUF4228 domain containing protein
Soltu.DM.04G002540.1	47.2873	25.9683	13.8362	16.8189	ribose-5-phosphate isomerase
Soltu.DM.04G002550.1	50.2622	21.5271	17.1317	15.8781	conserved hypothetical protein
Soltu.DM.04G002580.1	34.3749	20.6	13.0289	18.2796	Heavy metal transport/detoxification superfamily protein
Soltu.DM.04G002640.2	6.19375	3.67529	1.51543	3.10076	phosphatidylinositol-4-phosphate 5-kinase family protein
Soltu.DM.04G002690.1	1.28039	0.730305	0.426606	0.439855	Auxin efflux carrier family protein
Soltu.DM.04G002740.1	32.5852	5.21683	15.8174	14.4204	MLP-like protein
Soltu.DM.04G002760.1	1155.74	506.651	2899	3194.75	MLP-like protein
Soltu.DM.04G002770.1	194.687	29.305	91.8149	95.9323	MLP-like protein
Soltu.DM.04G002790.2	762.688	271.161	1441.17	1652.83	MLP-like protein
Soltu.DM.04G002810.1	4.12811	1.21837	6.97815	4.23412	MLP-like protein
Soltu.DM.04G002860.1	268.821	151.356	1493.55	962.766	MLP-like protein
Soltu.DM.04G003270.1	48.0847	28.0639	12.5682	22.8316	Protein kinase superfamily protein
Soltu.DM.04G003280.1	50.6829	27.1834	21.5814	30.3174	high mobility group A
Soltu.DM.04G003340.1	0.452744	2.69029	2.33766	4.12125	Caleosin-related family protein
Soltu.DM.04G003350.1	663.429	359.607	682.717	608.185	MMS ZWEI homologue
Soltu.DM.04G003360.1	12.251	37.8379	26.492	21.8129	2-oxoglutarate (2OG) and Fe(II)-dependent oxygenase superfamily protein
Soltu.DM.04G003390.3	146.737	52.0102	45.0926	46.2533	Zinc finger, C3HC4 type (RING finger) family protein
Soltu.DM.04G003410.1	0.752736	3.64254	2.40254	2.30162	microtubule-associated proteins 70-1
Soltu.DM.04G003440.1	1.77254	0.562943	0.652476	0.917683	Cyclin family protein
Soltu.DM.04G003480.1	77.2966	18.9866	13.9231	3.76318	ARM repeat superfamily protein
Soltu.DM.04G003520.1	4.29207	2.01796	0.623582	1.57953	Disease resistance protein (CC-NBS-LRR class) family
Soltu.DM.04G003630.1	2.65865	1.31388	0.754167	0.696459	NB-ARC domain-containing disease resistance protein
Soltu.DM.04G003640.2	11.1261	6.60669	2.71326	3.81567	NB-ARC domain-containing disease resistance protein
Soltu.DM.04G003750.1	44.9967	29.9128	21.6842	32.0352	hydroxyproline-rich glycoprotein family protein
Soltu.DM.04G003800.1	35.133	17.9008	11.5818	10.7976	Microtubule associated protein (MAP65/ASE1) family protein
Soltu.DM.04G003830.1	14.7428	5.87782	33.2487	34.6318	UDP-glycosyltransferase 73B4
Soltu.DM.04G003860.1	2.39863	57.3821	25.4155	16.2489	UDP-glucosyl transferase 85A7
Soltu.DM.04G003930.1	0.378582	24.6262	42.8136	30.2644	UDP-Glycosyltransferase superfamily protein
Soltu.DM.04G003940.1	0.305994	17.3983	10.2666	7.98433	UDP-glucosyl transferase 73B3
Soltu.DM.04G003960.1	0	2.18649	1.25361	1.49013	UDP-Glycosyltransferase superfamily protein
Soltu.DM.04G003970.1	0.683854	24.4412	11.6311	10.5733	UDP-Glycosyltransferase superfamily protein
Soltu.DM.04G003990.1	0.548228	69.1488	12.3536	8.43968	UDP-glucosyl transferase 76E12
Soltu.DM.04G004040.1	1.63342	18.6583	5.66782	5.61405	S-locus lectin protein kinase family protein
Soltu.DM.04G004120.2	10.5115	6.70808	1.60723	2.26553	K+ uptake transporter
Soltu.DM.04G004220.1	19.9807	11.9765	3.66105	6.09934	Potassium transporter family protein
[truncated: 3,867 more rows]

## Sheet: 36h vs 0h
	0h	6h	36h	48h	Description
Soltu.DM.01G000040.1	0.547207	2.59886	2.76975	1.45317	Protein XRI1
Soltu.DM.01G000220.1	10.672	81.4847	23.3571	16.7454	Cytochrome b561/ferric reductase transmembrane protein family
Soltu.DM.01G000240.1	145.63	44.147	25.2812	17.0085	ARM repeat superfamily protein
Soltu.DM.01G000300.1	13.5031	14.763	4.20238	5.17542	MAC/Perforin domain-containing protein
Soltu.DM.01G000420.1	5.18651	4.14769	1.65861	3.38327	NB-ARC domain-containing disease resistance protein
Soltu.DM.01G000460.3	5.27372	5.43755	1.98292	2.64753	NB-ARC domain-containing disease resistance protein
Soltu.DM.01G000470.1	10.6771	9.04379	3.11937	4.21476	NB-ARC domain-containing disease resistance protein
Soltu.DM.01G000480.1	14.2137	9.98965	2.98152	5.83685	NB-ARC domain-containing disease resistance protein
Soltu.DM.01G000570.1	0.61977	2.10895	3.66063	1.34916	S-adenosyl-L-methionine-dependent methyltransferases superfamily protein
Soltu.DM.01G000580.1	5.53401	0.334912	17.732	8.70161	S-adenosyl-L-methionine-dependent methyltransferases superfamily protein
Soltu.DM.01G000600.1	5.27027	6.31457	8.18198	9.15905	S-adenosyl-L-methionine-dependent methyltransferases superfamily protein
Soltu.DM.01G000630.1	1.27121	0.150294	3.52294	2.15616	S-adenosyl-L-methionine-dependent methyltransferases superfamily protein
Soltu.DM.01G000660.1	8.85269	8.22535	21.3871	15.2946	EF hand calcium-binding protein family
Soltu.DM.01G000670.2	2.02141	7.11534	6.69869	6.87696	Rubisco methyltransferase family protein
Soltu.DM.01G000750.1	20.3825	18.1536	5.72091	8.65066	plant UBX domain-containing protein
Soltu.DM.01G000770.1	0.109183	2.45569	2.80409	5.32571	Ribonuclease inhibitor
Soltu.DM.01G000780.1	0.682268	7.122	4.49025	3.95905	Dynein light chain type 1 family protein
Soltu.DM.01G000790.1	7.16233	17.8688	15.8819	14.21	PLANT CADMIUM RESISTANCE
Soltu.DM.01G000820.1	11.9492	26.2612	19.1703	13.8362	Peptidase M20/M25/M40 family protein
Soltu.DM.01G000860.1	14.4714	6.28202	2.7126	2.41958	NAD(P)-binding Rossmann-fold superfamily protein
Soltu.DM.01G000880.1	0.63468	11.449	19.6332	34.7407	protein containing PDZ domain, a K-box domain, and a TPR region
Soltu.DM.01G000940.1	15.1672	150.953	24.4909	11.5898	cytosolic NADP+-dependent isocitrate dehydrogenase
Soltu.DM.01G000990.1	59.9008	123.348	145.749	141.745	Mitochondrial substrate carrier family protein
Soltu.DM.01G001040.1	0.22958	0.922645	0.796852	0.102525	NB-ARC domain-containing disease resistance protein
Soltu.DM.01G001240.1	2.17146	1.48589	0.465398	1.29747	receptor like protein
Soltu.DM.01G001260.1	2.46808	1.20279	0.536273	0.952609	receptor like protein
Soltu.DM.01G001280.1	5.89012	2.60018	1.17027	3.00817	receptor like protein
Soltu.DM.01G001320.1	2.79033	1.77266	0.595928	1.35912	Leucine-rich receptor-like protein kinase family protein
Soltu.DM.01G001360.6	23.8531	36.3369	8.21314	13.1208	O-Glycosyl hydrolases family 17 protein
Soltu.DM.01G001370.1	12.1556	29.4491	18.8408	20.2711	Ubiquitin-conjugating enzyme family protein
Soltu.DM.01G001480.1	1.02904	9.04471	3.98604	3.55993	Lipase/lipooxygenase, PLAT/LH2 family protein
Soltu.DM.01G001560.3	7.42965	8.5037	2.17824	2.90972	transferases, transferring hexosyl groups
Soltu.DM.01G001580.1	10.7744	31.1322	57.8713	59.1907	conserved hypothetical protein
Soltu.DM.01G001660.2	6.38756	34.8955	59.3011	79.0046	DnaJ/Hsp40 cysteine-rich domain superfamily protein
Soltu.DM.01G001680.1	6.21434	54.5506	14.4509	16.3918	Cation efflux family protein
Soltu.DM.01G001830.1	41.1358	100.243	95.8311	91.7435	10-formyltetrahydrofolate synthetase
Soltu.DM.01G001840.1	7.98923	19.3744	20.4489	7.30944	peroxidase
Soltu.DM.01G001880.1	45.5231	24.1186	3.41947	6.28071	Late embryogenesis abundant (LEA) hydroxyproline-rich glycoprotein family
Soltu.DM.01G001890.2	0.359066	1.54012	5.08696	5.75505	Plastid-lipid associated protein PAP / fibrillin family protein
Soltu.DM.01G001910.1	25.1201	30.2698	9.6522	12.2399	glucan synthase-like
Soltu.DM.01G001950.1	206.649	566.824	880.942	957.414	hypothetical protein
Soltu.DM.01G001970.1	74.0322	268.371	718.37	509.835	hypothetical protein
Soltu.DM.01G001980.1	2.4381	22.0955	11.7954	4.13303	hypothetical protein
Soltu.DM.01G001990.3	89.726	285.818	177.136	191.34	fatty acid desaturase
Soltu.DM.01G002010.1	2.36033	12.6773	10.9813	19.0427	NAD(P)-binding Rossmann-fold superfamily protein
Soltu.DM.01G002080.1	64.0602	79.7783	101.507	107.479	GroES-like zinc-binding alcohol dehydrogenase family protein
Soltu.DM.01G002090.1	16.077	7.42724	4.2164	3.24997	receptor-like protein kinase
Soltu.DM.01G002110.1	3.42441	1.48997	0.778649	0.528653	receptor-like protein kinase
Soltu.DM.01G002140.1	0.368017	1.21979	25.107	14.8597	lipoxygenase
Soltu.DM.01G002170.1	0.266574	2.68507	22.8835	13.1977	2-oxoglutarate (2OG) and Fe(II)-dependent oxygenase superfamily protein
Soltu.DM.01G002180.1	5.79961	30.8056	54.5026	84.9959	2-oxoglutarate (2OG) and Fe(II)-dependent oxygenase superfamily protein
Soltu.DM.01G002210.1	17.2915	97.4884	180.551	319.116	2-oxoglutarate (2OG) and Fe(II)-dependent oxygenase superfamily protein
Soltu.DM.01G002220.3	0	6.73658	26.3136	40.847	2-oxoglutarate (2OG) and Fe(II)-dependent oxygenase superfamily protein
Soltu.DM.01G002240.1	15.1253	53.7076	213.761	299.509	2-oxoglutarate (2OG) and Fe(II)-dependent oxygenase superfamily protein
Soltu.DM.01G002270.1	1.71218	3.90994	41.4867	44.379	2-oxoglutarate (2OG) and Fe(II)-dependent oxygenase superfamily protein
Soltu.DM.01G002290.5	18.0111	28.3811	32.001	23.6828	NAD(P)-binding Rossmann-fold superfamily protein
Soltu.DM.01G002340.1	2.90892	2.46784	0.863634	0.7719	Cyclin/Brf1-like TBP-binding protein
Soltu.DM.01G002370.1	0.145512	0.628122	0.981953	1.60164	IRK-interacting protein
Soltu.DM.01G002470.1	37.1287	11.7394	7.96939	9.23087	Polynucleotidyl transferase, ribonuclease H-like superfamily protein
Soltu.DM.01G002480.1	1.48136	5.01309	15.7314	13.7633	conserved hypothetical protein
Soltu.DM.01G002510.1	33.4022	52.3295	55.3155	53.6651	FASCICLIN-like arabinogalactan protein 16 precursor
Soltu.DM.01G002580.1	31.0605	27.2254	10.7008	16.0712	SET domain protein
Soltu.DM.01G002660.1	6.59623	52.4667	85.421	113.314	chloroplast RNA-binding protein
Soltu.DM.01G002670.1	38.4366	26.4745	3.26088	1.04016	syntaxin of plants
Soltu.DM.01G002710.2	11.7643	21.6765	22.0224	28.2505	catalytics;transferases;[acyl-carrier-protein] S-malonyltransferases;binding
Soltu.DM.01G002800.1	19.4919	7.29235	5.0167	1.46592	plant U-box
Soltu.DM.01G002810.1	17.2359	7.68715	6.55784	1.47583	plant U-box
Soltu.DM.01G002820.1	61.2931	27.3591	17.5522	5.52503	plant U-box
Soltu.DM.01G002830.1	2.70226	1.8097	0.416925	0.171015	plant U-box
Soltu.DM.01G002840.2	3.32177	12.1942	5.12793	7.28831	BTB/POZ domain-containing protein
Soltu.DM.01G002900.1	8.94698	12.9387	15.761	19.4843	UDP-Glycosyltransferase superfamily protein
Soltu.DM.01G002990.1	11.5581	13.8056	3.26135	4.63148	Spc97 / Spc98 family of spindle pole body (SBP) component
Soltu.DM.01G003040.1	77.5249	60.8224	21.0716	17.1266	NDR1/HIN1-like
Soltu.DM.01G003120.1	19.9828	55.8618	89.9148	102.186	2-cysteine peroxiredoxin B
Soltu.DM.01G003130.1	3.84628	12.3177	14.5463	20.3207	Mitochondrial transcription termination factor family protein
Soltu.DM.01G003180.1	6.05214	14.4685	10.2921	14.3767	alpha/beta-Hydrolases superfamily protein
Soltu.DM.01G003220.1	12.9431	16.1137	31.2412	21.7676	Polynucleotidyl transferase, ribonuclease H-like superfamily protein
Soltu.DM.01G003330.1	24.7877	62.3035	62.6483	65.4586	nicotinamidase
Soltu.DM.01G003350.2	55.3917	16.3396	14.2089	13.4967	F-box family protein
Soltu.DM.01G003420.1	6.44644	2.83808	2.46402	2.67382	alpha/beta-Hydrolases superfamily protein
Soltu.DM.01G003490.1	6.99654	10.4856	2.35583	2.61398	cysteine-rich RLK (RECEPTOR-like protein kinase)
Soltu.DM.01G003550.1	6.64983	25.3564	15.0704	13.9553	equilibrative nucleotide transporter
Soltu.DM.01G003610.1	635.463	1178.02	1098.06	493.889	ribosomal protein S27
Soltu.DM.01G003620.1	9.51397	57.9737	55.8886	50.8636	transferases, transferring glycosyl groups
Soltu.DM.01G003630.1	59.2372	346.365	769.854	671.554	CYTOCHROME P450 51G1
Soltu.DM.01G003690.1	7.45702	75.5114	30.1086	30.9727	Protein prenylyltransferase superfamily protein
Soltu.DM.01G003730.1	33.646	24.7185	12.633	15.2341	Remorin family protein
Soltu.DM.01G003750.1	135.842	73.8748	32.0577	65.9354	Rubber elongation factor protein (REF)
Soltu.DM.01G003760.1	9.78976	4.73561	2.86682	4.12464	Remorin family protein
Soltu.DM.01G003770.1	18.2299	9.44351	3.22484	3.21189	Remorin family protein
Soltu.DM.01G003800.2	50.1146	21.056	8.19708	17.878	conserved hypothetical protein
Soltu.DM.01G003830.1	5.38599	22.1293	48.4218	73.5626	thioredoxin X
Soltu.DM.01G004410.1	0.937919	0.757825	0.172832	0.377426	receptor like protein
Soltu.DM.01G004570.1	3.71185	4.77043	1.40634	0.891816	calcium-dependent protein kinase
Soltu.DM.01G004620.1	9.90649	39.6168	17.685	16.7521	mitochondrial ferredoxin
Soltu.DM.01G004690.1	4.07791	0.892952	0.749884	1.3091	Protein kinase superfamily protein
Soltu.DM.01G004700.1	12.1006	3.32512	2.54576	3.0763	Protein kinase superfamily protein
Soltu.DM.01G004720.1	13.1462	5.14416	3.45406	4.07957	homolog of X-ray repair cross complementing 2 (XRCC2)
Soltu.DM.01G004730.1	13.9444	5.23397	2.52712	2.7323	Protein kinase superfamily protein
Soltu.DM.01G004740.1	4.92539	2.88988	0.956149	2.06193	Protein kinase superfamily protein
Soltu.DM.01G004780.1	12.6616	5.3119	1.23966	3.33794	Protein kinase superfamily protein
Soltu.DM.01G004820.1	24.5026	10.3338	3.30014	5.67212	Protein kinase superfamily protein
Soltu.DM.01G004830.1	8.90676	3.28078	1.12786	2.8481	Protein kinase superfamily protein
Soltu.DM.01G004860.1	10.0112	3.46384	1.86105	2.5538	Protein kinase superfamily protein
Soltu.DM.01G004880.5	0.702915	0.864388	4.62753	7.71974	homolog of X-ray repair cross complementing 2 (XRCC2)
Soltu.DM.01G004900.1	132.198	43.8627	14.287	23.3947	Protein kinase superfamily protein
Soltu.DM.01G004930.2	38.0788	18.4977	6.24076	8.01605	Protein kinase superfamily protein
Soltu.DM.01G004950.1	12.3989	6.32769	3.29201	2.63364	homolog of X-ray repair cross complementing 2 (XRCC2)
Soltu.DM.01G004960.1	12.0125	2.62231	3.38023	1.28866	hypothetical protein
Soltu.DM.01G004970.1	2.64585	0.763175	0.353132	0.664106	receptor serine/threonine kinase, putative
Soltu.DM.01G004980.1	0.547378	3.2889	40.1423	66.4806	Photosystem II 5 kD protein
Soltu.DM.01G005030.1	23.146	71.2141	50.1508	60.2306	NAD(P)-binding Rossmann-fold superfamily protein
Soltu.DM.01G005070.1	2.29688	1.04964	0.214967	0.233551	Protein kinase superfamily protein
Soltu.DM.01G005080.1	11.2227	3.4122	1.89431	1.38708	Protein kinase superfamily protein
Soltu.DM.01G005290.1	4.29054	27.8668	9.60924	7.67057	cytochrome P450, family 71, subfamily B, polypeptide
Soltu.DM.01G005300.1	0.899233	5.91456	2.89665	1.86616	cytochrome P450, family 71, subfamily B, polypeptide
Soltu.DM.01G005330.1	2.36647	13.0146	7.12954	6.6387	cytochrome P450, family 71, subfamily B, polypeptide
Soltu.DM.01G005340.1	2.59072	24.5015	6.33629	6.02924	ytochrome p450, family 71, subfamily B, polypeptide
Soltu.DM.01G005360.1	4.73868	26.4939	7.34718	12.1796	cytochrome P450, family 71, subfamily B, polypeptide
Soltu.DM.01G005390.1	13.8335	8.31974	39.5909	54.4354	cytochrome P450, family 71, subfamily B, polypeptide
Soltu.DM.01G005400.1	3.81582	4.12071	20.1263	22.1502	cytochrome P450, family 71, subfamily B, polypeptide
Soltu.DM.01G005430.1	4.18821	4.55117	25.2856	27.0121	cytochrome P450, family 71, subfamily B, polypeptide
Soltu.DM.01G005450.1	0.520775	1.99912	34.0769	12.7045	cytochrome P450, family 71, subfamily B, polypeptide
Soltu.DM.01G005460.1	3.60117	2.40953	18.1949	9.27156	cytochrome p450 71b6
Soltu.DM.01G005470.1	2.09659	2.14598	12.95	10.3932	cytochrome P450, family 71, subfamily B, polypeptide
Soltu.DM.01G005480.1	1.19924	1.25249	0.262024	0.476491	golgi nucleotide sugar transporter
Soltu.DM.01G005530.1	33.0735	21.9125	7.24115	8.28984	bZIP transcription factor family protein
Soltu.DM.01G005580.3	5.32736	16.1766	19.2212	24.1903	Phospholipase A2 family protein
Soltu.DM.01G005590.1	9.76566	11.27	23.3238	18.1861	non-specific phospholipase C2
Soltu.DM.01G005600.1	12.4093	16.4768	20.1623	23.9339	RING/U-box superfamily protein
Soltu.DM.01G005790.1	1.10842	9.02129	28.1646	35.8806	hypothetical protein
Soltu.DM.01G005800.1	0.751725	4.59944	10.5848	15.4269	NAD(P)-binding Rossmann-fold superfamily protein
Soltu.DM.01G005820.1	36.6083	9.79323	10.6856	4.81796	F-box family protein
Soltu.DM.01G005850.2	333.82	143.661	89.7068	87.5546	Argonaute family protein
Soltu.DM.01G005910.2	148.981	149.232	328.979	306.83	cystatin B
Soltu.DM.01G006190.1	3.40253	9.21073	5.90338	6.10258	conserved hypothetical protein
Soltu.DM.01G006200.1	248.589	88.0225	49.4947	50.3021	Late embryogenesis abundant (LEA) hydroxyproline-rich glycoprotein family
Soltu.DM.01G006570.1	2.25135	1.12001	0.258313	0.909719	Leucine-rich receptor-like protein kinase family protein
Soltu.DM.01G006640.1	1.527	0.750442	0.06902	0.189589	receptor like protein
Soltu.DM.01G006740.1	2.1165	0.768937	0.314568	0.505369	disease resistance family protein / LRR family protein
Soltu.DM.01G006760.1	1.84466	0.858221	0.224855	0.365321	receptor like protein
Soltu.DM.01G006800.1	72.2052	90.3324	148.919	64.9087	conserved hypothetical protein
Soltu.DM.01G006850.1	2.26395	3.00843	0.381919	0.347148	alpha/beta-Hydrolases superfamily protein
Soltu.DM.01G006920.1	0.28553	1.01192	1.5067	1.76306	alpha/beta-Hydrolases superfamily protein
Soltu.DM.01G007080.1	14.1927	33.4691	28.713	41.8129	Cleavage/polyadenylation specificity factor, 25kDa subunit
Soltu.DM.01G007170.1	4.35209	1.88907	0.666994	0.691173	PAR1 protein
Soltu.DM.01G007180.1	0.67247	7.14795	3.44203	5.67646	Polynucleotide adenylyltransferase family protein
Soltu.DM.01G007220.1	0.309401	0.627324	3.22898	5.92742	Ycf1 protein
Soltu.DM.01G007280.2	16.7391	12.4966	4.35386	7.84874	hydroxyproline-rich glycoprotein family protein
Soltu.DM.01G007390.2	3.45678	3.02596	1.07392	1.92069	SIN-like family protein
Soltu.DM.01G007490.1	129.197	207.645	306.338	125.341	conserved hypothetical protein
Soltu.DM.01G007520.1	33.562	13.0245	5.59358	12.4732	PLC-like phosphodiesterases superfamily protein
Soltu.DM.01G007680.5	6.83858	21.3212	15.3411	15.7766	catalytics;hydrolases
Soltu.DM.01G007690.1	32.2705	177.361	159.134	230.902	cyclophilin 20-2
Soltu.DM.01G007800.1	185.493	147.756	32.3105	56.4722	hypothetical protein
Soltu.DM.01G008310.1	1.31762	7.03156	0.263321	0.208239	beta glucosidase
Soltu.DM.01G008330.1	5.79787	0.643744	0.442597	0.589162	C2H2-like zinc finger protein
Soltu.DM.01G008360.1	60.2775	11.0123	6.27862	4.58566	Actin cross-linking protein
Soltu.DM.01G008480.1	4.70298	7.01438	10.7514	9.47297	PAS/LOV protein B
Soltu.DM.01G008530.1	10.5353	20.9561	23.4587	22.0106	conserved hypothetical protein
Soltu.DM.01G009170.3	2.01875	7.1387	9.133	8.98884	NAD(P)-linked oxidoreductase superfamily protein
Soltu.DM.01G009280.1	8.6311	18.0143	13.5937	12.6066	Cystathionine beta-synthase (CBS) protein
Soltu.DM.01G009290.1	1.01639	2.8948	2.53229	1.053	serine carboxypeptidase-like
Soltu.DM.01G009310.1	3.01819	4.04814	5.8567	2.49089	serine carboxypeptidase-like
Soltu.DM.01G009340.1	218.339	441.986	500.279	403.245	hydroxyproline-rich glycoprotein family protein
Soltu.DM.01G009390.1	20.3193	343.558	135.082	172.305	voltage dependent anion channel
Soltu.DM.01G009880.1	9.26054	16.3895	16.0889	11.4381	Haloacid dehalogenase-like hydrolase (HAD) superfamily protein
Soltu.DM.01G009970.2	1.65177	2.67082	0.510119	0.946362	O-fucosyltransferase family protein
Soltu.DM.01G010720.3	13.0523	10.4159	3.76416	5.4921	hypothetical protein
Soltu.DM.01G010750.1	156.652	348.774	277.741	218.732	ADP/ATP carrier
Soltu.DM.01G011130.1	7.03191	4.98468	12.018	5.10655	receptor-like protein kinase
Soltu.DM.01G011140.1	2.71009	1.22924	0.580414	0.289554	receptor-like protein kinase
Soltu.DM.01G011150.2	9.26962	9.7756	2.87459	5.40979	topoisomerase 6 subunit B
Soltu.DM.01G011160.1	23.383	23.7313	7.0791	10.3649	topoisomerase 6 subunit B
Soltu.DM.01G011420.1	6.08935	2.9383	0.650181	0.397357	disease resistance protein (TIR-NBS-LRR class), putative
Soltu.DM.01G011440.1	3.40738	7.24303	6.1074	6.03628	KH domain-containing protein / zinc finger (CCCH type) family protein
Soltu.DM.01G012010.1	8.61407	7.04266	2.05635	3.40427	Pentatricopeptide repeat (PPR) superfamily protein
Soltu.DM.01G012470.2	7.69398	8.46599	1.58959	2.44345	hypothetical protein
Soltu.DM.01G012530.1	10.0809	12.5365	2.57986	5.27043	Pentatricopeptide repeat (PPR) superfamily protein
Soltu.DM.01G012700.1	66.3282	98.7083	147.19	95.9689	conserved hypothetical protein
Soltu.DM.01G013270.1	19.6828	51.5767	124.002	68.6996	Protein of unknown function, DUF538
Soltu.DM.01G013400.2	1.07977	1.72292	1.66218	1.37445	Galactose oxidase/kelch repeat superfamily protein
Soltu.DM.01G013440.1	62.7293	43.114	18.3462	36.1053	terpene synthase
Soltu.DM.01G013660.2	11.8951	10.5721	3.66794	4.45928	Y-family DNA polymerase H
Soltu.DM.01G013980.1	3.59569	3.13259	1.22421	2.07174	RGPR-related
Soltu.DM.01G014010.1	3.5287	2.32901	1.0301	1.58631	DNA ligase IV
Soltu.DM.01G014700.4	19.7944	54.165	41.0423	63.4605	Molybdenum cofactor sulfurase family protein
Soltu.DM.01G014950.1	11.8981	9.23819	2.54126	3.09462	cytochrome P450, family 716, subfamily A, polypeptide
Soltu.DM.01G015000.3	0.500811	70.3063	38.5227	57.2316	cytochrome P450, family 716, subfamily A, polypeptide
Soltu.DM.01G015210.2	6.76649	42.6956	24.6567	30.1965	antitermination NusB domain-containing protein
Soltu.DM.01G015240.3	23.9992	58.8499	42.9025	40.1648	Transketolase family protein
Soltu.DM.01G015870.1	106.768	37.8459	18.0866	15.8041	ChaC-like family protein
Soltu.DM.01G015880.1	13.3116	27.0562	21.6325	20.2185	conserved hypothetical protein
Soltu.DM.01G015990.1	29.0526	19.1976	104.204	37.6211	hypothetical protein
Soltu.DM.01G016000.1	82.8652	108.299	166.097	111.705	conserved hypothetical protein
Soltu.DM.01G016190.1	3.85125	5.14629	12.5548	4.32335	purin-rich alpha
Soltu.DM.01G016430.2	1.08081	6.01244	1.95494	2.93194	glutamate-ammonia ligases;catalytics;glutamate-ammonia ligases
Soltu.DM.01G016470.1	0.137987	4.14033	1.15558	0.901659	glutamate-ammonia ligases;catalytics;glutamate-ammonia ligases
Soltu.DM.01G016600.1	58.2287	86.1424	90.0596	88.1266	purin-rich alpha
Soltu.DM.01G016620.1	67.6301	122.118	115.245	99.5174	purin-rich alpha
Soltu.DM.01G017170.1	8.00344	5.46261	2.10911	1.33134	CTP synthase family protein
Soltu.DM.01G017240.1	18.8771	89.2717	130.597	194.156	Ribosomal protein L34
Soltu.DM.01G017250.1	10.0205	6.85295	2.87478	2.852	hypothetical protein
Soltu.DM.01G017420.1	137.433	375.725	311.498	548.251	Adenine nucleotide alpha hydrolases-like superfamily protein
Soltu.DM.01G017530.2	12.3034	57.2889	24.0626	29.08	protein kinase family protein / protein phosphatase 2C ( PP2C) family protein
Soltu.DM.01G017690.1	13.0967	91.4869	37.7769	46.6939	pyruvate dehydrogenase kinase
Soltu.DM.01G017860.1	2.9008	8.56118	7.22346	10.979	Tetratricopeptide repeat (TPR)-like superfamily protein
Soltu.DM.01G017980.1	1.66578	7.70186	3.23019	4.35564	phragmoplast orienting kinesin
Soltu.DM.01G018200.1	77.4379	59.7923	19.7518	22.851	hypothetical protein
Soltu.DM.01G018380.1	7.89499	30.9517	13.4623	18.0059	zinc finger (Ran-binding) family protein
Soltu.DM.01G018420.1	11.2945	82.8334	140.675	187.263	ribosomal protein S1
Soltu.DM.01G018520.1	32.6743	38.8434	11.4436	20.8847	ubiquitin protein ligase
Soltu.DM.01G018540.1	6.09369	4.21098	1.54612	2.63393	Ribonuclease H-like superfamily protein
Soltu.DM.01G018690.1	28.8794	31.3366	8.39055	20.2422	Plant neutral invertase family protein
Soltu.DM.01G018750.2	3.00579	10.5348	13.2091	14.0904	agenet domain-containing protein
Soltu.DM.01G018760.1	23.8728	103.408	71.2155	111.903	Translation elongation factor EF1B/ribosomal protein S6 family protein
Soltu.DM.01G018770.1	7.46757	4.43546	2.57086	4.19775	Pentatricopeptide repeat (PPR) superfamily protein
Soltu.DM.01G018850.1	0.953433	5.98795	3.5905	2.2801	gibberellin 3-oxidase
Soltu.DM.01G018980.1	51.8	20.6397	10.6239	13.8399	conserved hypothetical protein
Soltu.DM.01G019180.1	7.17536	17.6373	17.1405	9.5879	prefoldin
Soltu.DM.01G019520.1	3.53905	18.6587	8.09016	7.84577	ATP citrate lyase subunit B
Soltu.DM.01G019690.2	75.5629	42.8775	9.59069	19.4245	hypothetical protein
Soltu.DM.01G019700.2	42.8678	28.76	8.98828	17.9163	hypothetical protein
Soltu.DM.01G019710.1	67.9407	51.8828	20.7618	41.7129	RPA70-kDa subunit B
Soltu.DM.01G019780.1	65.8828	57.7773	106.049	77.0339	Adenine nucleotide alpha hydrolases-like superfamily protein
Soltu.DM.01G019990.1	16.5995	32.8107	56.466	52.702	acyl-activating enzyme
Soltu.DM.01G020260.1	5.3388	4.57022	1.46332	0.361258	GATA transcription factor
Soltu.DM.01G020290.1	25.817	15.6389	8.86459	9.87298	hypothetical protein
Soltu.DM.01G020300.1	309.247	108.766	37.8982	34.8402	COBRA-like protein-7 precursor
Soltu.DM.01G020490.1	3.5594	1.47669	0.37385	0.7438	RNI-like superfamily protein
Soltu.DM.01G020550.1	4.48816	3.18876	0.603498	0.955668	F-box/RNI-like superfamily protein
Soltu.DM.01G020570.1	26.969	23.9828	6.10451	14.0607	regulatory particle triple-A ATPase
Soltu.DM.01G020580.1	4.39542	3.44439	1.22353	1.49788	RNI-like superfamily protein
Soltu.DM.01G020840.1	132.137	166.834	235.239	157.101	ethylene-responsive element binding protein
Soltu.DM.01G020890.1	4.78156	28.184	8.33196	12.1907	plastid developmental protein DAG, putative
Soltu.DM.01G021450.1	239.027	110.453	72.8436	38.4135	TOXICOS EN LEVADURA
Soltu.DM.01G021490.1	15.4087	42.3025	40.1494	32.376	Fumarylacetoacetate (FAA) hydrolase family
Soltu.DM.01G021580.1	32.0906	50.7819	59.1802	65.6379	Protein of unknown function (DUF581)
Soltu.DM.01G021660.1	35.4521	23.7141	10.5962	13.3462	uridine-ribohydrolase
Soltu.DM.01G021740.1	0.756747	1.43932	1.28704	1.74648	Transducin/WD40 repeat-like superfamily protein
Soltu.DM.01G021820.2	0.383568	1.54981	0.888368	0.962177	P-loop containing nucleoside triphosphate hydrolases superfamily protein
Soltu.DM.01G021880.1	2.71918	9.32487	7.52646	10.362	Protein phosphatase 2C family protein
Soltu.DM.01G021910.1	0	2.4466	7.05093	14.3447	Bifunctional inhibitor/lipid-transfer protein/seed storage 2S albumin superfamily protein
Soltu.DM.01G022000.1	8.56403	12.0997	3.22958	5.20797	receptor-like kinase
Soltu.DM.01G022060.1	16.1904	10.6468	2.38238	2.58759	nuclear factor Y, subunit B5
Soltu.DM.01G022100.1	6.11622	7.52493	1.88924	2.9766	cullin
Soltu.DM.01G022170.4	3.46103	5.51736	1.0839	2.34469	cullin
Soltu.DM.01G022180.1	4.35727	10.9701	10.865	11.1472	conserved hypothetical protein
Soltu.DM.01G022190.2	1.67584	8.87646	25.1563	27.1342	NAD(P)-binding Rossmann-fold superfamily protein
Soltu.DM.01G022280.1	2.53083	5.19956	4.08263	3.02233	alpha/beta-Hydrolases superfamily protein
Soltu.DM.01G022360.1	10.6138	17.8591	3.12974	4.03283	tetratricopeptide repeat (TPR)-containing protein
Soltu.DM.01G022390.1	2.58714	4.27767	4.64459	5.55851	Protein kinase superfamily protein
Soltu.DM.01G022410.1	8.7143	16.7078	21.4098	20.2105	GTP1/OBG family protein
Soltu.DM.01G022430.1	18.3831	41.7962	39.9879	50.0254	GTP1/OBG family protein
Soltu.DM.01G022460.1	14.0976	10.8663	3.77861	4.53349	DIRP ;Myb-like DNA-binding domain
Soltu.DM.01G022520.1	17.2235	13.9199	5.10405	5.82754	CW-type Zinc Finger
Soltu.DM.01G022540.2	4.79091	23.78	17.6636	19.8274	NAD(P)-binding Rossmann-fold superfamily protein
Soltu.DM.01G022570.2	148.099	318.914	228.085	272.52	beta-amylase
Soltu.DM.01G022580.3	21.9603	52.6132	34.4971	29.0935	tubby like protein
Soltu.DM.01G022630.1	16.0747	14.8153	4.12907	6.06278	vesicle associated protein
Soltu.DM.01G022650.1	185.967	576.207	496.982	419.685	copper/zinc superoxide dismutase
Soltu.DM.01G022910.1	8.24246	50.8096	86.8458	87.9712	Deoxyxylulose-5-phosphate synthase
Soltu.DM.01G022920.1	35.6992	133.674	86.4751	106.988	ralf-like
Soltu.DM.01G022940.1	142.35	101.979	54.4003	59.9253	UDP-xylosyltransferase
Soltu.DM.01G023040.1	9.39816	28.3438	19.0655	26.8527	tRNA synthetase class I (I, L, M and V) family protein
Soltu.DM.01G023060.1	1.77827	1.07836	0.428951	0.662459	F-box family protein
Soltu.DM.01G023170.1	6.02447	2.76734	2.04332	2.79002	F-box/RNI-like superfamily protein
Soltu.DM.01G023310.1	22.4126	13.0062	7.37213	9.45042	SC35-like splicing factor
Soltu.DM.01G023330.1	4.58637	9.3327	8.97837	8.90441	Major facilitator superfamily protein
Soltu.DM.01G023350.1	4.72215	52.1828	7.28761	7.02355	transducin family protein / WD-40 repeat family protein
Soltu.DM.01G023390.1	3.99305	6.35126	7.76747	6.35406	Histone superfamily protein
Soltu.DM.01G023400.1	14.7938	23.5521	48.9784	37.8365	conserved hypothetical protein
Soltu.DM.01G023430.1	0.913535	1.84233	2.50732	1.48369	inosine-uridine preferring nucleoside hydrolase family protein
Soltu.DM.01G023480.1	12.0307	26.9807	28.1864	40.6726	conserved hypothetical protein
Soltu.DM.01G023600.1	9.79486	5.75977	1.9789	1.39708	methionine sulfoxide reductase B5
Soltu.DM.01G023770.1	0.923593	14.8938	68.5961	106.723	glutamine synthetase
Soltu.DM.01G023780.1	2.11922	21.0707	162.794	53.4784	hypothetical protein
Soltu.DM.01G023850.1	9.13341	18.4569	19.6513	23.9646	alpha/beta-Hydrolases superfamily protein
Soltu.DM.01G023880.1	1.12971	5.13721	1.83938	2.57161	mitochondrial editing factor
Soltu.DM.01G023900.1	15.2505	31.4759	23.3799	29.475	Aldolase superfamily protein
Soltu.DM.01G023910.1	6.8995	26.494	13.9058	13.347	CBS domain-containing protein with a domain of unknown function (DUF21)
Soltu.DM.01G024010.1	27.7527	15.3845	8.54238	15.2576	RING/U-box superfamily protein
Soltu.DM.01G024140.1	1.27292	1.62874	2.0233	3.23408	Eukaryotic aspartyl protease family protein
Soltu.DM.01G024180.1	7.44229	1.11808	25.5694	38.0566	Eukaryotic aspartyl protease family protein
Soltu.DM.01G024200.1	7.38116	6.47893	1.65845	0.268285	Eukaryotic aspartyl protease family protein
Soltu.DM.01G024300.1	315.946	500.859	636.408	530.184	Aluminium induced protein with YGL and LRDR motifs
Soltu.DM.01G024330.1	760.169	403.735	255.927	195.257	hypothetical protein
Soltu.DM.01G024340.1	417.779	220.484	117.77	125.111	nuclear factor Y, subunit C9
Soltu.DM.01G024400.1	8.35093	32.4497	35.7692	42.429	peroxiredoxin IIF
Soltu.DM.01G024440.1	0.563446	2.19204	22.9282	43.6737	ADP glucose pyrophosphorylase large subunit
Soltu.DM.01G024460.1	2.10313	8.22904	7.43261	6.57637	TRAM, LAG1 and CLN8 (TLC) lipid-sensing domain containing protein
Soltu.DM.01G024490.1	1.70642	2.23442	0.319059	0.192175	Protein of unknown function (DUF3049)
Soltu.DM.01G024570.1	330.466	157.993	83.0655	68.9646	Cotton fibre expressed protein domain containing protein
Soltu.DM.01G024580.1	147.564	67.0813	38.3749	20.5925	Cotton fibre expressed protein domain containing protein
Soltu.DM.01G024670.1	0.297353	307.575	3.28791	8.36503	myb domain protein
Soltu.DM.01G024680.1	19.6993	33.1917	7.14425	8.16201	DNAJ heat shock family protein
Soltu.DM.01G024690.1	8.35847	10.4844	3.1862	2.22174	alpha/beta-Hydrolases superfamily protein
Soltu.DM.01G024760.1	117.52	192.468	311.63	236.241	secretion-associated RAS super family
Soltu.DM.01G024860.1	5.93415	166.01	221.577	265.452	CP12 domain-containing protein
Soltu.DM.01G024880.1	19.2957	49.1188	42.616	46.2557	Prolyl oligopeptidase family protein
Soltu.DM.01G024910.2	4.38601	10.2275	20.0984	11.6981	Calcium-dependent phosphotriesterase superfamily protein
Soltu.DM.01G024920.1	10.9521	19.2742	33.7303	17.583	Calcium-dependent phosphotriesterase superfamily protein
Soltu.DM.01G024980.1	10.5283	27.1646	33.3736	23.8488	WRKY DNA-binding protein
Soltu.DM.01G025080.1	4.63696	5.04245	1.47348	1.03574	stachyose synthase
Soltu.DM.01G025120.1	147.086	122.658	50.1207	59.3106	RNA helicase family protein
Soltu.DM.01G025150.1	10.8363	31.1044	74.1133	73.0462	NFU domain protein
Soltu.DM.01G025170.1	23.3284	12.4143	2.33321	4.08816	gibberellin 2-oxidase
Soltu.DM.01G025230.1	19.7187	31.3074	75.7179	49.6337	galactinol synthase
Soltu.DM.01G025360.2	4.76451	10.2451	13.7492	15.7555	Polyketide cyclase/dehydrase and lipid transport superfamily protein
Soltu.DM.01G025400.1	26.0446	77.2451	88.2209	103.508	Ubiquitin-like superfamily protein
Soltu.DM.01G025570.1	1.40125	3.14851	5.6587	3.39984	Histone superfamily protein
Soltu.DM.01G025590.1	52.0945	52.099	83.2798	103.016	Flavin containing amine oxidoreductase family
Soltu.DM.01G025720.1	6.67217	121.516	32.5715	21.3211	conserved hypothetical protein
Soltu.DM.01G025760.1	0.186084	9.5844	2.95082	3.40875	O-methyltransferase family protein
Soltu.DM.01G025770.1	0.499633	45.9832	17.4028	15.2835	O-methyltransferase family protein
Soltu.DM.01G025860.1	4.54524	9.95639	16.1127	20.9244	conserved hypothetical protein
Soltu.DM.01G025920.1	121.239	43.4423	44.0677	48.7256	Plant calmodulin-binding protein-related
Soltu.DM.01G026000.1	38.3514	20.8361	13.9096	13.4485	zinc ion binding;nucleic acid binding
Soltu.DM.01G026040.1	0.724954	3.68251	1.24727	0.956827	Restriction endonuclease, type II-like superfamily protein
Soltu.DM.01G026200.1	5.58411	22.1233	22.0786	29.9224	high chlorophyll fluorescence
Soltu.DM.01G026240.1	14.2414	30.3469	24.8898	28.0184	Pyridine nucleotide-disulphide oxidoreductase family protein
Soltu.DM.01G026550.3	131.29	50.4981	23.8671	27.6612	Zinc finger (CCCH-type) family protein / RNA recognition motif (RRM)-containing protein
Soltu.DM.01G026560.3	3.86722	36.0428	31.7057	25.3286	pheophytinase
Soltu.DM.01G026650.1	68.4557	15.2152	21.9813	9.79819	Protein of unknown function (DUF793)
Soltu.DM.01G026770.1	11.2168	18.0959	19.5194	28.0829	Subtilase family protein
Soltu.DM.01G026780.1	2.78308	4.60237	7.41349	5.65633	Subtilase family protein
Soltu.DM.01G026800.1	3.55505	8.67687	7.05521	9.70162	Subtilase family protein
Soltu.DM.01G026840.1	1.1352	1.8733	2.26801	2.15294	Subtilase family protein
Soltu.DM.01G026860.1	0.188315	0.23631	1.05168	0.678985	Subtilase family protein
Soltu.DM.01G026880.1	0.951772	2.24672	4.35262	5.83022	Protein of unknown function (DUF3411)
Soltu.DM.01G026920.1	11.7535	11.7123	3.61627	4.7587	structural maintenance of chromosomes
Soltu.DM.01G026930.2	21.5107	6.8503	150	145.389	conserved hypothetical protein
Soltu.DM.01G026950.1	10.7838	20.9529	115.888	130.394	conserved hypothetical protein
Soltu.DM.01G026980.1	29.6084	16.8266	4.90271	9.82068	FBD-like domain family protein
Soltu.DM.01G027060.2	3.56271	9.19346	6.78003	8.68257	alpha-N-acetylglucosaminidase family / NAGLU family
Soltu.DM.01G027080.1	4.92422	2.39711	1.18745	0.923872	polyamine oxidase
Soltu.DM.01G027130.1	13.0816	30.8516	21.7909	12.5455	Protein of unknown function, DUF642
Soltu.DM.01G027160.1	10.0762	43.352	71.4267	96.8222	ferredoxin/thioredoxin reductase subunit A (variable subunit)
Soltu.DM.01G027180.1	0.173791	0.0300573	0.482086	0.0911217	topoisomerase II
Soltu.DM.01G027190.1	26.5273	20.7477	9.20414	11.9294	Protein of unknown function (DUF1423)
Soltu.DM.01G027220.1	2.69323	8.21324	4.21461	2.63942	conserved hypothetical protein
Soltu.DM.01G027270.5	9.11252	6.32737	3.18917	4.02546	PHD finger family protein
Soltu.DM.01G027320.1	20.601	14.5777	7.1612	10.7294	PHD finger family protein
Soltu.DM.01G027360.1	59.959	50.2845	19.7278	29.5204	dicarboxylate transport 2.1
Soltu.DM.01G027370.1	32.4859	74.1234	371.474	488.018	carotenoid cleavage dioxygenase
Soltu.DM.01G027380.1	1.41335	2.55482	87.341	25.1003	carotenoid cleavage dioxygenase
Soltu.DM.01G027390.3	32.8238	54.5388	64.0995	49.2951	carotenoid cleavage dioxygenase
Soltu.DM.01G027470.2	107.931	100.721	35.2111	42.4643	CCCH-type zinc finger protein with ARM repeat domain
Soltu.DM.01G027540.1	70.2621	166.364	196.711	150.951	delta subunit of Mt ATP synthase
Soltu.DM.01G027590.2	89.261	518.886	937.422	528.007	conserved hypothetical protein
Soltu.DM.01G027640.1	2.04764	48.9214	88.4343	124.497	Mog1/PsbP/DUF1795-like photosystem II reaction center PsbP family protein
Soltu.DM.01G027660.2	41.6118	48.9855	69.3563	64.1027	hypothetical protein
Soltu.DM.01G027730.1	26.7047	17.9774	7.32295	8.87712	RNA binding (RRM/RBD/RNP motifs) family protein
Soltu.DM.01G027740.1	1382.32	670.262	448.168	499.88	A20/AN1-like zinc finger family protein
Soltu.DM.01G027750.1	2281.29	906.952	573.644	474.586	A20/AN1-like zinc finger family protein
Soltu.DM.01G027800.1	0.91541	1.2215	2.97616	2.00543	Leucine-rich repeat (LRR) family protein
Soltu.DM.01G027810.1	6.70889	17.8376	38.6127	50.0059	AGAMOUS-like
Soltu.DM.01G027920.1	2.55747	7.22985	4.18393	5.84514	NB-ARC domain-containing disease resistance protein
Soltu.DM.01G027950.1	0.797446	1.69282	4.2805	2.30044	Histone superfamily protein
Soltu.DM.01G027960.1	54.2966	65.5808	19.4425	23.9767	tetratricopeptide repeat (TPR)-containing protein
Soltu.DM.01G028000.1	13.646	19.7425	4.8932	7.32212	nuclear RNA polymerase A2
Soltu.DM.01G028050.1	19.1712	4.39691	2.04351	1.52101	O-fucosyltransferase family protein
Soltu.DM.01G028080.2	0.661891	1.14927	1.38533	1.43051	beta glucosidase
Soltu.DM.01G028150.1	0.12488	0.63705	0.354716	0.556528	NB-ARC domain-containing disease resistance protein
Soltu.DM.01G028200.1	19.0346	18.899	5.51971	6.51951	DNA-binding bromodomain-containing protein
Soltu.DM.01G028240.1	1.32306	3.6181	2.17038	2.11985	protein N-terminal asparagine amidohydrolase family protein
Soltu.DM.01G028280.1	5.73228	2.09309	0.380314	0	Cysteine/Histidine-rich C1 domain family protein
Soltu.DM.01G028520.3	20.1717	52.089	34.3465	30.4062	Citrate synthase family protein
Soltu.DM.01G028530.1	9.07158	28.6633	18.9201	17.7657	cofactor of nitrate reductase and xanthine dehydrogenase
Soltu.DM.01G028610.1	65.5	59.4547	159.515	108.369	vacuolar ATP synthase subunit D (VATD) / V-ATPase D subunit / vacuolar proton pump D subunit (VATPD)
Soltu.DM.01G028630.1	10.5357	30.6501	26.7175	39.5992	Bifunctional inhibitor/lipid-transfer protein/seed storage 2S albumin superfamily protein
Soltu.DM.01G028670.1	8.10126	2.33221	2.7416	4.48908	NAD(P)-binding Rossmann-fold superfamily protein
Soltu.DM.01G028760.1	2.28085	3.20479	0.861495	1.41431	Tetratricopeptide repeat (TPR)-like superfamily protein
Soltu.DM.01G028830.1	3.24806	44.7521	46.0334	51.7552	RNApolymerase sigma subunit
Soltu.DM.01G028840.2	0	2.62862	5.78108	13.0486	alpha/beta-Hydrolases superfamily protein
Soltu.DM.01G028850.3	3.72889	19.5434	16.9339	16.5359	S-adenosyl-L-methionine-dependent methyltransferases superfamily protein
Soltu.DM.01G028890.1	13.4582	10.0234	4.25355	6.23615	hypothetical protein
Soltu.DM.01G028910.1	5.28404	2.5346	1.45369	0.5812	AP2/B3-like transcriptional factor family protein
Soltu.DM.01G028920.1	14.9319	37.8292	24.311	25.749	Zinc-binding dehydrogenase family protein
Soltu.DM.01G028930.1	4.90568	3.16313	1.3539	1.54667	hypothetical protein
Soltu.DM.01G028940.1	2.16649	5.99921	3.43855	4.33485	Major facilitator superfamily protein
Soltu.DM.01G028960.1	5.50961	22.3905	12.9414	12.4254	Nucleotide/sugar transporter family protein
Soltu.DM.01G028970.1	2.20294	8.74725	5.94176	5.66318	Plant nuclear matrix protein 1 (NMP1) domain containing protein
Soltu.DM.01G029040.1	27.5421	8.96173	8.04999	13.6148	glutathione S-transferase tau
Soltu.DM.01G029050.1	4.86217	17.1552	7.64457	10.4182	purin
Soltu.DM.01G029140.1	16.352	34.1787	30.4918	29.2128	DUF4787 domain containing protein
Soltu.DM.01G029150.3	41.8397	71.0634	88.5123	117.985	Calcium-binding EF hand family protein
Soltu.DM.01G029160.1	17.2036	41.5302	26.5559	25.5674	RNA polymerase Rpb8
Soltu.DM.01G029180.1	0.514411	1.95983	1.26644	1.39201	Tetratricopeptide repeat (TPR)-like superfamily protein
Soltu.DM.01G029250.3	26.9877	18.2785	7.57739	10.5504	AMP-dependent synthetase and ligase family protein
Soltu.DM.01G029260.1	19.7855	12.8271	5.53225	6.55456	AMP-dependent synthetase and ligase family protein
Soltu.DM.01G029290.3	1.78389	6.14578	3.31242	4.18047	Tetratricopeptide repeat (TPR)-like superfamily protein
Soltu.DM.01G029430.1	36.5775	56.0978	60.6717	61.8916	beta-hydroxyisobutyryl-CoA hydrolase
Soltu.DM.01G029450.1	35.1287	74.179	55.6619	68.1238	conserved hypothetical protein
Soltu.DM.01G029530.1	49.1657	58.8081	80.7496	85.3669	cytochrome c oxidase
Soltu.DM.01G029590.3	0.354919	2.34173	1.01569	0.890727	zinc ion binding
Soltu.DM.01G029630.1	47.5058	23.2085	11.9691	15.2881	hypothetical protein
Soltu.DM.01G029660.1	8.64371	5.6383	2.52502	0.920092	Zinc finger, C3HC4 type (RING finger) family protein
Soltu.DM.01G029680.1	19.0703	17.945	5.65059	4.58403	RING/U-box superfamily protein
Soltu.DM.01G029690.1	4.50918	20.5842	14.5705	9.90893	RING/U-box superfamily protein
Soltu.DM.01G029740.1	83.0856	66.3018	13.3702	41.4453	hypothetical protein
Soltu.DM.01G029750.1	6.89016	23.936	22.7604	28.278	Ribosomal L18p/L5e family protein
Soltu.DM.01G029760.2	85.9232	38.9135	30.3728	37.7655	P-loop containing nucleoside triphosphate hydrolases superfamily protein
Soltu.DM.01G029910.2	73.9036	193.905	135.749	136.915	mitochondrial acyl carrier protein
Soltu.DM.01G029940.1	5.28739	19.6312	15.4314	15.1159	Protein TRIGALACTOSYLDIACYLGLYCEROL 4, chloroplastic
Soltu.DM.01G029950.1	80.2317	311.621	183.569	274.579	GroES-like family protein
Soltu.DM.01G030020.1	8.46264	3.52731	0.792444	1.99715	Protein kinase superfamily protein
Soltu.DM.01G030110.2	0.144621	24.1622	9.19138	8.83008	cytochrome P450, family 714, subfamily A, polypeptide
Soltu.DM.01G030120.1	57.058	193.755	140.805	89.8201	Cox19 family protein (CHCH motif)
Soltu.DM.01G030180.1	35.7282	7.7946	9.03193	9.31402	Alcohol dehydrogenase transcription factor Myb/SANT-like family protein
Soltu.DM.01G030270.1	7.26752	3.64414	1.16994	1.83361	Ankyrin repeat family protein
Soltu.DM.01G030330.1	5.35813	3.31668	1.03984	2.18875	Ankyrin repeat family protein
Soltu.DM.01G030390.1	14.3469	48.03	37.3349	42.911	Tetratricopeptide repeat (TPR)-like superfamily protein
Soltu.DM.01G030400.1	9.0521	11.9015	25.5683	31.6744	CAMV movement protein interacting protein
Soltu.DM.01G030770.1	4.75217	2.58609	1.17768	1.78471	2-oxoglutarate (2OG) and Fe(II)-dependent oxygenase superfamily protein
Soltu.DM.01G030780.1	8.53116	7.14248	2.85565	4.7323	hypothetical protein
Soltu.DM.01G030800.1	5.59142	3.47776	1.68472	1.61853	2-oxoglutarate (2OG) and Fe(II)-dependent oxygenase superfamily protein
Soltu.DM.01G030820.1	288.848	251.061	704.791	693.204	catalytic LigB subunit of aromatic ring-opening dioxygenase family
Soltu.DM.01G030840.1	8.34985	14.6686	13.9339	19.5748	glycine-tRNA ligases
Soltu.DM.01G030930.1	8.18738	5.46384	2.5277	3.19628	Protein kinase superfamily protein
Soltu.DM.01G030940.2	14.01	10.8546	3.96594	4.56247	ARM repeat superfamily protein
Soltu.DM.01G031000.2	5.12955	29.5811	101.002	87.2463	ethylene-responsive element binding factor
Soltu.DM.01G031060.2	1.42725	6.8755	7.7973	14.4726	alpha/beta-Hydrolases superfamily protein
Soltu.DM.01G031110.1	0.768317	1.23011	2.38612	1.70275	Cotton fibre expressed protein domain containing protein
Soltu.DM.01G031270.1	7.13446	5.9008	1.95739	2.16185	SNF2 domain-containing protein / helicase domain-containing protein
Soltu.DM.01G031300.1	16.2278	21.1613	4.53986	5.27278	structural constituent of nuclear pore
Soltu.DM.01G031320.1	17.5191	40.4348	29.7944	35.7944	conserved hypothetical protein
Soltu.DM.01G031340.1	4.71755	18.9906	7.5309	12.4754	ATP-dependent caseinolytic (Clp) protease/crotonase family protein
Soltu.DM.01G031420.1	47.796	29.0793	9.14579	16.5181	transcription regulators
Soltu.DM.01G031430.2	0.707433	8.77598	6.09497	5.75164	basic helix-loop-helix (bHLH) DNA-binding superfamily protein
Soltu.DM.01G031440.1	0.650278	3.92863	3.09746	2.51311	cyclin p3;2
Soltu.DM.01G031450.1	1.00058	0.499347	5.0844	3.05993	expansin B2
Soltu.DM.01G031510.1	20.3094	12.4347	7.78579	10.3934	Nucleotidyltransferase family protein
Soltu.DM.01G031550.2	8.12066	23.2419	14.5791	17.542	conserved hypothetical protein
Soltu.DM.01G031570.1	16.3315	15.8446	5.42558	9.23934	calmodulin-related
Soltu.DM.01G031610.1	0	1.60651	46.3644	40.6737	Bifunctional inhibitor/lipid-transfer protein/seed storage 2S albumin superfamily protein
Soltu.DM.01G031750.1	4.45385	2.18855	1.18815	0.919517	hypothetical protein
Soltu.DM.01G031840.1	31.6139	235.494	83.6605	105.043	RNA 3'-terminal phosphate cyclase/enolpyruvate transferase, alpha/beta
Soltu.DM.01G031860.1	32.1931	25.3914	10.8851	16.4818	RNA 2'-phosphotransferase, Tpt1 / KptA family
Soltu.DM.01G031890.1	0.271984	2.05642	1.41733	2.07773	Pentatricopeptide repeat (PPR) superfamily protein
Soltu.DM.01G031910.3	158.807	98.0166	51.5356	57.5119	glycine-rich protein
Soltu.DM.01G031960.1	35.6907	22.8617	452.043	456.64	sterol-4alpha-methyl oxidase 1-1
Soltu.DM.01G031970.1	16.7701	28.1525	70.2183	87.2232	glutathione S-transferase zeta
Soltu.DM.01G031980.1	12.1023	10.2927	2.19981	2.09403	FK506 BINDING PROTEIN
Soltu.DM.01G032000.1	2.00126	3.42237	5.88398	8.49092	DUF1499 domain containing protein
Soltu.DM.01G032030.1	0.672808	1.89392	1.5691	1.83725	Microtubule associated protein (MAP65/ASE1) family protein
Soltu.DM.01G032090.1	1.63088	6.38512	4.99949	7.09014	Tetratricopeptide repeat (TPR)-like superfamily protein
Soltu.DM.01G032120.1	8.48046	4.00228	2.09853	1.56778	AT-hook motif nuclear-localized protein
Soltu.DM.01G032170.1	13.9315	12.8747	4.67642	4.67234	zinc finger protein-related
Soltu.DM.01G032260.1	9.21011	26.6017	24.681	29.2139	Thioesterase superfamily protein
Soltu.DM.01G032300.1	51.2814	17.3433	16.6764	4.17328	BON association protein
Soltu.DM.01G032470.2	71.2857	193.494	163.824	183.073	peroxin 11c
Soltu.DM.01G032500.1	2.23627	10.3519	10.9439	11.1888	RING/U-box superfamily protein
Soltu.DM.01G032520.1	0.816886	9.18074	13.3452	11.6315	conserved hypothetical protein
Soltu.DM.01G032530.1	7.04203	29.3789	14.2071	21.2406	Ribosomal RNA adenine dimethylase family protein
Soltu.DM.01G032570.1	18.8496	12.9637	6.36686	11.0375	UDP-N-acetylglucosamine (UAA) transporter family
Soltu.DM.01G032600.3	1.47456	0.686883	0.400363	0.725944	Major Facilitator Superfamily with SPX (SYG1/Pho81/XPR1) domain-containing protein
Soltu.DM.01G032650.1	9.33867	11.9444	3.44484	6.37131	phospholipase D beta
Soltu.DM.01G032710.1	6.96968	7.96079	1.96616	3.25992	AGAMOUS-like
Soltu.DM.01G032760.1	14.1429	37.4575	46.3173	37.8188	D-isomer specific 2-hydroxyacid dehydrogenase family protein
Soltu.DM.01G032780.1	7.73565	33.3184	37.6271	33.2417	D-isomer specific 2-hydroxyacid dehydrogenase family protein
Soltu.DM.01G032800.1	0.605777	2.70258	2.28934	1.54428	alpha/beta-Hydrolases superfamily protein
Soltu.DM.01G032820.3	24.1222	92.425	56.0262	63.644	Calcium-dependent lipid-binding (CaLB domain) family protein
Soltu.DM.01G032850.1	6.6153	9.54834	9.99172	10.8941	cytochrome P450, family 704, subfamily A, polypeptide
Soltu.DM.01G033000.1	2.17702	3.71486	7.36932	7.36571	beta-hydroxyisobutyryl-CoA hydrolase
Soltu.DM.01G033040.2	2.98745	3.56403	5.7224	4.81155	cytochrome P450, family 704, subfamily A, polypeptide
Soltu.DM.01G033130.1	0.938237	7.05647	7.20686	10.1319	NAD(P)-binding Rossmann-fold superfamily protein
Soltu.DM.01G033150.1	4.36181	234.781	100.277	150.339	NAD(P)-binding Rossmann-fold superfamily protein
Soltu.DM.01G033160.1	17.5264	42.0488	34.1796	19.4309	NAD(P)-binding Rossmann-fold superfamily protein
Soltu.DM.01G033250.2	33.7582	8.53946	5.29228	8.27562	Acyclic terpene utilisation family protein AtuA domain containing protein
Soltu.DM.01G033340.1	11.7743	1.49892	0.336176	4.33892	Putative ripening-related protein
Soltu.DM.01G033400.1	1.29972	4.34418	5.59643	10.5244	AT hook motif DNA-binding family protein
Soltu.DM.01G033480.2	6.97761	9.25333	16.4916	17.9955	Cytidine/deoxycytidylate deaminase family protein
Soltu.DM.01G033510.1	23.2189	49.0926	53.9944	50.6888	Acyl-CoA thioesterase family protein
Soltu.DM.01G033550.2	26.0852	12.2274	4.76973	10.2018	alpha/beta-Hydrolases superfamily protein
Soltu.DM.01G033620.1	13.5904	14.9191	5.23314	6.15251	RNA polymerase II transcription mediators
Soltu.DM.01G033710.1	1.75532	2.91955	4.07663	2.23597	plasma membrane intrinsic protein 1;5
Soltu.DM.01G033730.4	4.9028	78.4348	28.8252	33.4312	Major facilitator superfamily protein
Soltu.DM.01G033780.1	9.1471	13.7723	20.3226	37.8285	cysteine synthase C1
Soltu.DM.01G033850.1	27.1506	29.1631	9.62031	10.9706	transcription regulatory protein SNF2, putative
Soltu.DM.01G033860.1	44.2348	250.43	106.619	149.851	ubiquitin conjugating enzyme
Soltu.DM.01G033920.1	18.1277	21.9236	5.03718	9.06292	transmembrane protein-related
Soltu.DM.01G034090.1	2.11843	6.44942	14.128	11.8623	Nuclear transport factor 2 (NTF2) family protein
Soltu.DM.01G034100.1	7.71999	14.0369	14.7564	14.9134	Diacylglycerol kinase family protein
Soltu.DM.01G034140.2	56.0778	26.4486	18.8456	19.9687	NAD(P)-binding Rossmann-fold superfamily protein
Soltu.DM.01G034200.1	2.43412	1.17122	0.310045	0.776674	WRKY family transcription factor
Soltu.DM.01G034270.1	0.975733	3.6596	2.36402	0.60717	Late embryogenesis abundant (LEA) hydroxyproline-rich glycoprotein family
Soltu.DM.01G034360.1	10.554	19.9486	34.681	32.2274	conserved hypothetical protein
Soltu.DM.01G034410.1	1750.37	1817.91	2737.83	3181.15	BCL-2-associated athanogene
Soltu.DM.01G034500.1	17.0056	9.30478	4.71504	6.70754	conserved hypothetical protein
Soltu.DM.01G034540.1	29.1341	101.85	488.447	612.455	CAAD domains of cyanobacterial aminoacyl-tRNA synthetase domain containing protein
Soltu.DM.01G034570.1	87.9733	42.9816	19.3114	37.8526	G-box binding factor
Soltu.DM.01G034620.1	3.21975	0.645945	0.893347	0.652197	cytokinin response factor
Soltu.DM.01G034630.3	3.42328	14.2	6.12115	4.98286	manganese tracking factor for mitochondrial SOD2
Soltu.DM.01G034640.1	1.21424	4.23245	131.908	56.679	arabinogalactan protein
Soltu.DM.01G034730.1	1.09124	4.57707	4.14949	6.97618	TRICHOME BIREFRINGENCE-LIKE
Soltu.DM.01G034750.1	159.519	112.402	37.0629	50.8549	WRKY family transcription factor
Soltu.DM.01G034770.2	7.98785	33.1111	57.0986	74.4963	thylakoid rhodanese-like
Soltu.DM.01G034780.1	3.83345	30.0214	20.9462	21.2289	Ubiquitin carboxyl-terminal hydrolase family protein
Soltu.DM.01G034790.1	0.868484	3.6211	4.703	5.3372	pentatricopeptide (PPR) repeat-containing protein
Soltu.DM.01G034810.1	17.2394	13.0804	5.06337	6.59429	RNA helicase family protein
Soltu.DM.01G034880.1	2.67497	0.495274	0.574972	0.448064	cyclic nucleotide gated channel
Soltu.DM.01G034900.1	439.162	234.279	132.95	144.584	ubiquitin family protein
Soltu.DM.01G035040.4	5.34182	57.6915	13.4833	27.1263	Tetratricopeptide repeat (TPR)-like superfamily protein
Soltu.DM.01G035090.1	45.4715	22.0901	8.84079	15.0559	dynamin-like protein
Soltu.DM.01G035100.1	3.02821	16.9853	10.3632	18.7762	Acid phosphatase/vanadium-dependent haloperoxidase-related protein
Soltu.DM.01G035180.1	25.1622	20.2769	8.44312	7.35493	basic helix-loop-helix (bHLH) DNA-binding superfamily protein
Soltu.DM.01G035210.1	5.69361	29.6077	11.0746	16.5016	conserved hypothetical protein
Soltu.DM.01G035270.1	4.3966	7.90676	14.694	14.2615	NC domain-containing protein-related
Soltu.DM.01G035310.1	2.16699	5.1885	0.529977	0.650523	ER-type Ca2+-ATPase
Soltu.DM.01G035320.1	6.39818	5.96124	1.85411	3.52859	Pentatricopeptide repeat (PPR) superfamily protein
Soltu.DM.01G035340.1	16.8797	18.9919	4.22303	8.49788	senescence-associated E3 ubiquitin ligase
Soltu.DM.01G035380.1	19.5098	35.8016	72.6971	94.7239	DUF4079 domain containing protein
Soltu.DM.01G035420.1	32.4509	99.7643	87.1568	78.8401	cytochrome B5 isoform E
Soltu.DM.01G035510.1	17.1668	19.5281	6.08996	6.11676	CDPK-related kinase
Soltu.DM.01G035520.1	18.1445	18.057	7.14296	8.18639	CDPK-related kinase
Soltu.DM.01G035540.1	15.1974	9.17889	25.4758	28.3247	Basic helix-loop-helix (bHLH) DNA-binding family protein
Soltu.DM.01G035570.1	8.92103	18.7129	14.4573	16.3632	hypothetical protein
Soltu.DM.01G035590.1	0.29699	1.21452	2.49571	0.304005	NADPH:quinone oxidoreductase
Soltu.DM.01G035600.1	9.94102	11.6806	18.9644	9.45029	NADPH:quinone oxidoreductase
Soltu.DM.01G035650.1	57.1225	31.2211	21.0687	24.7105	sequence-specific DNA binding transcription factors
Soltu.DM.01G035660.1	6.60118	80.0916	53.1469	77.7036	Thioredoxin z
Soltu.DM.01G035790.2	163.717	357.987	250.522	218.337	Ribosomal protein S10p/S20e family protein
Soltu.DM.01G035820.1	4.45031	6.57624	9.04623	10.1599	conserved hypothetical protein
Soltu.DM.01G035850.1	4.33816	83.9964	123.94	175.698	proline-rich family protein
Soltu.DM.01G035860.1	21.5271	58.8195	44.9417	36.2439	cytochrome P450, family 98, subfamily A, polypeptide
Soltu.DM.01G035900.1	0.399429	2.0853	1.44316	1.37589	zinc induced facilitator-like
Soltu.DM.01G036050.1	16.6209	45.0981	58.502	60.0319	Class II aaRS and biotin synthetases superfamily protein
Soltu.DM.01G036070.2	22.75	22.0122	6.07256	8.03827	conserved hypothetical protein
Soltu.DM.01G036110.1	5.58577	5.30446	1.88547	1.17697	aminophospholipid ATPase
Soltu.DM.01G036150.1	5.91701	5.20935	1.4631	1.64447	HSP20-like chaperones superfamily protein
Soltu.DM.01G036170.1	1.53221	13.947	4.65636	3.37433	Glycosyl hydrolase family protein
Soltu.DM.01G036200.1	50.5706	146.738	175.969	274.935	Succinate dehydrogenase subunit 8, mitochondrial
Soltu.DM.01G036240.1	11.3295	10.6747	2.67849	2.72909	Protein of unknown function, DUF593
Soltu.DM.01G036340.1	2.85885	14.6517	17.7749	26.0866	FAD/NAD(P)-binding oxidoreductase family protein
Soltu.DM.01G036390.3	13.7661	13.4057	3.3891	3.64047	ankyrin repeat family protein
Soltu.DM.01G036400.1	3.92535	3.6808	0.802748	0.694778	ankyrin repeat family protein
Soltu.DM.01G036410.1	28.2617	16.2593	8.27794	7.97811	prenylated RAB acceptor 1.E
Soltu.DM.01G036420.1	16.7787	22.1933	33.6705	32.0861	pathogenesis-related
Soltu.DM.01G036450.1	79.0433	28.0392	145.064	142.762	pathogenesis-related
Soltu.DM.01G036460.1	17.1751	4.56452	34.684	27.9395	pathogenesis-related
Soltu.DM.01G036490.1	43.7674	136.882	144.829	226.864	Bacterial sec-independent translocation protein mttA/Hcf106
Soltu.DM.01G036520.1	260.639	249.014	685.805	544.721	GDP-D-mannose 3',5'-epimerase
Soltu.DM.01G036590.1	1.75894	1.15051	0.452848	0.664488	ATPase E1-E2 type family protein / haloacid dehalogenase-like hydrolase family protein
Soltu.DM.01G036630.1	11.0945	53.5429	63.357	103.279	Ribose 5-phosphate isomerase, type A protein
Soltu.DM.01G036830.1	16.9017	20.8069	5.3576	9.67447	hypothetical protein
Soltu.DM.01G036880.1	0.215217	2.02062	1.09512	0.883237	Tetratricopeptide repeat (TPR)-like superfamily protein
Soltu.DM.01G037020.1	16.3648	135.24	59.2903	92.1992	phototropin
Soltu.DM.01G037060.1	8.0465	40.3678	30.6263	34.967	zeta-carotene desaturase
Soltu.DM.01G037100.1	12.1891	61.8503	113.618	107.818	DUF1517 domain containing protein
Soltu.DM.01G037150.1	3.06758	17.2193	32.6864	62.5348	Rubredoxin-like superfamily protein
Soltu.DM.01G037180.1	9.91626	29.1947	23.0418	27.9858	O-acetylserine (thiol) lyase (OAS-TL) isoform A1
Soltu.DM.01G037190.1	1.72535	2.24995	4.55558	2.02263	O-acetylserine (thiol) lyase B
Soltu.DM.01G037310.1	2.05861	3.8427	6.46413	7.09267	Acyl-CoA N-acyltransferases (NAT) superfamily protein
Soltu.DM.01G037360.1	3.48633	3.59201	13.0884	14.8457	Acyl-CoA N-acyltransferases (NAT) superfamily protein
Soltu.DM.01G037580.1	0.103725	18.9657	6.8485	6.84843	carboxyesterase
Soltu.DM.01G037600.1	1.29324	9.38371	4.79237	5.63797	Pentatricopeptide repeat (PPR) superfamily protein
Soltu.DM.01G037620.1	9.31507	14.9408	3.47552	4.02604	ARM repeat superfamily protein
Soltu.DM.01G037640.1	26.1699	62.1787	6.69549	7.58924	sodium hydrogen exchanger
Soltu.DM.01G037690.3	14.9973	12.3798	5.71601	7.54377	Frigida-like protein
Soltu.DM.01G037770.2	1.65213	4.6814	3.91816	4.83723	DNAJ heat shock N-terminal domain-containing protein
Soltu.DM.01G037840.2	10.5112	11.441	28.6216	28.9467	histidine-containing phosphotransmitter
Soltu.DM.01G037970.1	58.1564	34.457	12.1668	14.6272	chitin elicitor receptor kinase
Soltu.DM.01G037980.1	113.759	55.3737	9.21423	13.584	hypothetical protein
Soltu.DM.01G037990.1	9.2747	9.71817	2.91653	3.48376	CTP synthase family protein
Soltu.DM.01G038070.1	4.57101	73.2589	24.5835	19.7145	Protein of unknown function (DUF3049)
Soltu.DM.01G038100.1	32.7919	30.7897	6.04992	13.1506	Phosphoglycerate mutase family protein
Soltu.DM.01G038130.1	19.2326	10.3508	1.94968	6.0755	Phosphoglycerate mutase family protein
Soltu.DM.01G038140.1	9.69031	4.84442	1.63765	3.30195	Phosphoglycerate mutase family protein
Soltu.DM.01G038150.1	90.7347	57.4511	14.4095	26.7205	Phosphoglycerate mutase family protein
Soltu.DM.01G038200.1	2.77877	27.3205	114.302	153.788	thylakoid lumen 18.3 kDa protein
Soltu.DM.01G038230.1	32.0029	13.9934	6.85087	8.78773	receptor like protein
Soltu.DM.01G038250.1	5.38196	2.00735	1.03052	1.0458	receptor like protein
Soltu.DM.01G038280.3	15.8447	15.4477	5.733	9.27267	Eukaryotic aspartyl protease family protein
Soltu.DM.01G038330.1	344.212	93.6503	69.3697	53.024	Heavy metal transport/detoxification superfamily protein
Soltu.DM.01G038410.1	25.8754	40.171	47.3242	42.9184	mevalonate kinase
Soltu.DM.01G038470.1	231.453	87.2582	52.9605	114.374	peroxisomal adenine nucleotide carrier
Soltu.DM.01G038610.1	9.53855	39.2142	34.9186	51.6757	Domain of unknown function (DUF1995)
Soltu.DM.01G038680.1	0.950571	962.14	347.932	451.13	SGNH hydrolase-type esterase superfamily protein
Soltu.DM.01G038800.1	7.75389	45.3493	18.8008	27.3608	Metallopeptidase M24 family protein
Soltu.DM.01G038840.1	9.18134	185.021	130.417	150.217	lipoxygenase
Soltu.DM.01G038910.1	2.74108	2.59756	0.942049	0.933008	lipoxygenase
Soltu.DM.01G038930.1	3.86412	3.71738	1.0268	1.04374	lipoxygenase
Soltu.DM.01G038940.1	6.54806	7.20171	2.5102	2.6206	recovery protein
Soltu.DM.01G038950.1	12.6748	36.5482	23.1734	23.766	6-phosphogluconate dehydrogenase family protein
Soltu.DM.01G038980.1	0.91534	4.05669	2.64103	4.38851	Chaperone DnaJ-domain superfamily protein
Soltu.DM.01G039010.1	2.47411	2.08959	0.664754	0.657502	cullin
Soltu.DM.01G039020.1	15.28	12.8654	5.29547	7.19266	Histidine kinase-, DNA gyrase B-, and HSP90-like ATPase family protein
Soltu.DM.01G039060.1	6.28618	23.463	12.7814	13.677	indeterminate(ID)-domain
Soltu.DM.01G039090.1	22.8463	15.1198	7.90034	8.39302	Tudor/PWWP/MBT superfamily protein
Soltu.DM.01G039100.1	663.319	386.79	181.228	239.696	soybean gene regulated by cold-2
Soltu.DM.01G039110.1	32.5479	16.7669	9.5571	8.35184	SART-1 family
Soltu.DM.01G039320.1	0.105344	0.461188	0.670743	0.570878	respiratory burst oxidase homolog B
Soltu.DM.01G039390.1	250.687	127.272	77.9133	111.299	Rubber elongation factor protein (REF)
Soltu.DM.01G039400.1	37.7955	90.4265	106.063	122.606	ATP-dependent caseinolytic (Clp) protease/crotonase family protein
Soltu.DM.01G039580.2	43.15	31.4203	16.4445	20.5384	Calcineurin-like metallo-phosphoesterase superfamily protein
Soltu.DM.01G039600.1	2.17128	6.0892	11.4322	12.7835	Nodulin MtN3 family protein
Soltu.DM.01G039610.1	0.422247	5.789	1.33381	0.741831	Nodulin MtN3 family protein
Soltu.DM.01G039650.1	25.9017	19.3033	7.53233	14.3509	PAR1 protein
Soltu.DM.01G039660.1	1.03948	3.13792	2.6701	1.65511	Plant invertase/pectin methylesterase inhibitor superfamily
Soltu.DM.01G039690.1	9.85489	12.1457	2.78532	2.9531	F-box family protein
Soltu.DM.01G039730.1	14.1002	1.20096	1.0473	0.82274	phloem protein 2-B15
Soltu.DM.01G039890.1	21.0592	14.9363	7.61227	11.4191	syntaxin of plants
Soltu.DM.01G039900.2	2.16777	7.5844	3.56001	3.72299	Polynucleotidyl transferase, ribonuclease H-like superfamily protein
Soltu.DM.01G039930.1	40.2981	29.1739	9.32818	13.5944	SCARECROW-like
Soltu.DM.01G039940.1	2.46724	1.4904	0.450947	0.628583	galacturonosyltransferase-like
Soltu.DM.01G039990.1	10.7273	13.0648	3.09411	5.13053	Calmodulin-binding protein
Soltu.DM.01G040040.1	1.56286	8.46146	2.47938	3.34758	Polynucleotidyl transferase, ribonuclease H-like superfamily protein
Soltu.DM.01G040100.1	1.63172	3.14446	0.449335	0.760823	Tetratricopeptide repeat (TPR)-like superfamily protein
Soltu.DM.01G040130.1	78.3188	147.86	300.469	277.892	Adenine nucleotide alpha hydrolases-like superfamily protein
Soltu.DM.01G040150.1	1.31681	0.677101	0.25689	0.133938	Inorganic H pyrophosphatase family protein
Soltu.DM.01G040170.1	1.73327	7.12721	2.93034	1.47335	Pseudouridine synthase family protein
Soltu.DM.01G040210.1	9.26743	7.09572	3.04244	4.36991	Pentatricopeptide repeat (PPR-like) superfamily protein
Soltu.DM.01G040270.1	29.1464	116.093	92.15	141.349	nuclear encoded CLP protease
Soltu.DM.01G040290.3	6.23388	8.26303	2.29643	2.84735	HIT zinc finger ;PAPA-1-like conserved region
Soltu.DM.01G040300.2	7.0675	4.87715	2.57703	5.68228	Disease resistance protein (TIR-NBS-LRR class) family
Soltu.DM.01G040360.2	7.688	35.3351	21.6646	37.8679	iron-regulated protein
Soltu.DM.01G040400.1	7.9543	12.6454	12.4148	18.3435	haloacid dehalogenase-like hydrolase family protein
Soltu.DM.01G040410.1	18.7786	73.1795	32.5672	41.5071	basic helix-loop-helix (bHLH) DNA-binding superfamily protein
Soltu.DM.01G040510.1	11.5771	77.8127	39.0476	14.5666	Protein of unknown function, DUF538
Soltu.DM.01G040600.1	7.03508	394.834	10.7992	26.137	non-intrinsic ABC protein
Soltu.DM.01G040680.1	0.513692	7.16514	9.14709	10.8087	GDSL-like Lipase/Acylhydrolase superfamily protein
Soltu.DM.01G040720.1	6.06245	1.53491	1.13383	2.57301	Pectin lyase-like superfamily protein
Soltu.DM.01G040790.1	46.6199	202.492	87.3976	80.661	ATP-citrate lyase A-3
Soltu.DM.01G040850.3	55.155	37.9216	19.9437	41.5968	plant adhesion molecule
Soltu.DM.01G040880.1	8.38068	1.94527	2.13508	3.65497	Carbohydrate-binding X8 domain superfamily protein
Soltu.DM.01G041060.1	336.246	472.028	565.718	492.369	aspartic proteinase A1
Soltu.DM.01G041140.1	20.8861	16.2746	4.68311	7.60055	phytochrome interacting factor
Soltu.DM.01G041180.1	0.465052	2.76996	8.19898	8.61069	Domain of unknown function (DUF303)
Soltu.DM.01G041220.1	49.8554	54.135	17.4161	30.0254	Pectinacetylesterase family protein
Soltu.DM.01G041360.1	56.2478	37.7815	14.3413	17.3318	Transducin/WD40 repeat-like superfamily protein
Soltu.DM.01G041430.1	7.38029	3.54898	1.5261	1.94519	hypothetical protein
Soltu.DM.01G041440.1	178.938	247.643	581.386	537.874	glutathione S-transferase zeta
Soltu.DM.01G041480.1	13.0168	10.823	4.9589	4.69643	Leucine-rich repeat protein kinase family protein
Soltu.DM.01G041510.1	7.15448	4.45027	1.71662	4.77588	Leucine-rich repeat protein kinase family protein
Soltu.DM.01G041520.1	0.15532	0.501609	0.411253	0.441698	Leucine-rich repeat protein kinase family protein
Soltu.DM.01G041630.1	7.17322	18.2396	13.9033	24.1553	Nucleotide-diphospho-sugar transferases superfamily protein
Soltu.DM.01G041640.2	3.43781	1.09439	0.70238	0.805833	Disease resistance protein (TIR-NBS-LRR class) family
Soltu.DM.01G041650.1	1.61946	8.34981	12.6283	11.4839	conserved hypothetical protein
Soltu.DM.01G041790.2	8.1229	8.82959	2.76331	4.17015	Disease resistance protein (TIR-NBS-LRR class) family
Soltu.DM.01G041830.1	20.2329	14.6745	6.29034	3.31466	RmlC-like cupins superfamily protein
Soltu.DM.01G041920.1	3.09328	1.60063	0.757092	1.37873	transmembrane receptors;ATP binding
Soltu.DM.01G041950.1	0.225976	3.32266	5.98823	18.9894	Lycopene beta/epsilon cyclase protein
Soltu.DM.01G041960.1	32.0698	104.509	102.105	153.347	HSP20-like chaperones superfamily protein
Soltu.DM.01G041970.1	29.0684	27.3231	10.9908	14.8451	EMBRYO DEFECTIVE
Soltu.DM.01G041990.1	33.0939	19.7762	11.5396	12.9305	ATP-dependent Clp protease
Soltu.DM.01G042110.1	16.3561	31.9544	31.9497	40.0591	Peptidogalycan biosysnthesis/recognition domain containing protein
Soltu.DM.01G042130.3	12.8657	8.71735	4.59834	5.98431	Core-2/I-branching beta-1,6-N-acetylglucosaminyltransferase family protein
Soltu.DM.01G042200.1	41.9451	27.6248	13.9548	17.1869	conserved hypothetical protein
Soltu.DM.01G042250.1	4.24736	3.70826	1.03744	1.85139	zinc ion binding;DNA binding
Soltu.DM.01G042300.1	30.2117	67.4559	52.1936	56.1765	Ras-related small GTP-binding family protein
Soltu.DM.01G042330.1	31.3807	114.358	76.719	59.7547	conserved hypothetical protein
Soltu.DM.01G042350.1	44.4706	41.0672	16.103	17.8338	Smg-4/UPF3 family protein
Soltu.DM.01G042380.1	171.784	345.163	328.532	370.793	chloroplast heat shock protein 70-1
Soltu.DM.01G042390.1	5.78418	3.73812	1.09757	0.823054	Octicosapeptide/Phox/Bem1p family protein
Soltu.DM.01G042410.1	21.701	11.8292	4.37771	7.93028	conserved hypothetical protein
Soltu.DM.01G042450.2	64.4134	47.6945	24.3559	32.2615	R-protein L3 B
Soltu.DM.01G042510.1	20.2261	8.74813	2.47425	2.72367	Protein of unknown function (DUF679)
Soltu.DM.01G042830.1	75.3113	89.7139	919.497	542.643	2Fe-2S ferredoxin-like superfamily protein
Soltu.DM.01G042900.1	121.424	74.1464	32.6821	51.9455	T-complex protein
Soltu.DM.01G042940.2	57.038	84.6775	91.5634	97.928	Embryo-specific protein 3, (ATS3)
Soltu.DM.01G042950.1	31.8165	236.88	331.742	176.644	Embryo-specific protein 3, (ATS3)
Soltu.DM.01G042980.2	10.3065	23.6137	37.5826	41.9856	Glycine cleavage T-protein family
Soltu.DM.01G042990.1	100.139	35.9006	25.8062	15.0731	hypothetical protein
Soltu.DM.01G043000.1	37.3414	33.2974	10.6958	12.9895	ARM repeat superfamily protein
Soltu.DM.01G043050.1	29.671	6.07135	1.6746	2.32853	RmlC-like cupins superfamily protein
Soltu.DM.01G043120.1	75.4992	71.8305	20.3989	26.6987	Arginine and glutamate-rich 1 domain containing protein
Soltu.DM.01G043130.1	274.692	388.005	554.174	447.354	ankyrin repeat-containing 2B
Soltu.DM.01G043190.1	9.70151	4.18348	2.54412	3.63424	conserved hypothetical protein
Soltu.DM.01G043220.1	41.4988	56.1658	69.5847	77.7735	Protein of unknown function (DUF3411)
Soltu.DM.01G043260.1	5.05893	19.4238	7.81803	8.67064	Acyl transferase/acyl hydrolase/lysophospholipase superfamily protein
Soltu.DM.01G043270.2	0	0.51584	1.70383	3.04757	Plastid-lipid associated protein PAP / fibrillin family protein
Soltu.DM.01G043360.1	96.4095	107.613	28.191	27.8691	plantacyanin
Soltu.DM.01G043370.1	17.4056	9.41873	5.99293	6.81294	UDP-Glycosyltransferase superfamily protein
Soltu.DM.01G043420.1	3.44256	0.995084	0.709861	1.37719	GATA transcription factor
Soltu.DM.01G043690.1	12.6589	25.3416	4.79942	8.7843	conserved hypothetical protein
Soltu.DM.01G043720.2	218.639	188.205	70.2438	88.9921	protein-protein interaction regulator family protein
Soltu.DM.01G043730.1	25.0539	7.32643	4.29562	5.02874	HEC/Ndc80p family domain containing protein
Soltu.DM.01G043740.1	14.2557	5.94657	5.33798	5.4643	Late embryogenesis abundant (LEA) hydroxyproline-rich glycoprotein family
Soltu.DM.01G043800.1	30.1092	15.233	11.1272	12.6356	G-box binding factor
Soltu.DM.01G043820.2	41.9488	41.4866	15.4791	20.7244	tubby like protein
Soltu.DM.01G043860.1	1157.05	900.672	15185.6	6733.97	conserved hypothetical protein
Soltu.DM.01G043870.1	2457.94	5179.75	19231.6	7897.28	hypothetical protein
Soltu.DM.01G043880.1	86.262	82.0493	547.478	290.662	conserved hypothetical protein
Soltu.DM.01G043960.1	4.85808	2.36836	0.358863	0.455487	Myb/SANT-like DNA-binding domain containing protein
Soltu.DM.01G043980.1	267.83	153.635	55.8555	74.4702	actin-11
Soltu.DM.01G043990.1	232.299	114.787	45.9222	57.1413	actin
Soltu.DM.01G044150.4	3.78216	33.7463	13.7701	14.1885	loricrin-related
Soltu.DM.01G044180.1	2.10267	2.25713	6.51612	5.75089	beta-D-xylosidase
Soltu.DM.01G044190.1	73.9984	70.98	22.9443	19.1298	somatic embryogenesis receptor-like kinase
Soltu.DM.01G044200.1	24.614	19.9728	6.44661	7.06226	BRI1-associated receptor kinase
Soltu.DM.01G044250.1	0.270451	0.436749	1.30417	2.42495	Protein phosphatase 2C family protein
Soltu.DM.01G044260.1	15.7253	58.6703	438.888	372.556	light harvesting complex photosystem II subunit
Soltu.DM.01G044280.1	82.6139	165.439	1143.43	1132	light harvesting complex photosystem II subunit
Soltu.DM.01G044290.1	16.0421	43.2874	39.5304	44.7098	Thioesterase superfamily protein
Soltu.DM.01G044300.1	13.6098	8.14556	0.992492	1.23646	Peroxidase superfamily protein
Soltu.DM.01G044410.1	29.2801	118.148	92.2938	111.975	P-type ATP-ase
Soltu.DM.01G044420.1	13.1733	8.585	2.48888	3.77036	DA1
Soltu.DM.01G044430.1	5.69314	4.86647	1.96369	1.88393	alternative oxidase
Soltu.DM.01G044580.1	10.5145	42.8499	25.1961	26.6612	UDP-glucosyl transferase 85A5
Soltu.DM.01G044590.1	5.31933	9.62804	16.8758	16.1097	Aldolase-type TIM barrel family protein
Soltu.DM.01G044630.1	3.11229	1.42459	1.04026	0.670783	white-brown complex homolog protein
Soltu.DM.01G044720.1	2.9177	2.55448	0.571493	0.576656	LMBR1-like membrane protein
Soltu.DM.01G044740.1	6.1249	4.18647	0.982905	1.80369	minichromosome maintenance
Soltu.DM.01G044760.1	126.033	92.8164	30.6395	73.824	GTP cyclohydrolase II
Soltu.DM.01G045030.1	6.44546	24.858	10.2451	7.84515	hydroxyproline-rich glycoprotein family protein
Soltu.DM.01G045140.1	0.363462	6.67082	38.5416	20.3908	Terpenoid cyclases/Protein prenyltransferases superfamily protein
Soltu.DM.01G045260.1	8.29256	15.1612	14.3333	10.8906	conserved hypothetical protein
Soltu.DM.01G045270.1	17.2088	42.9859	27.2654	24.879	Protein of unknown function (DUF3506)
Soltu.DM.01G045280.1	132.622	215.576	241.977	174.16	nicotinamidase
Soltu.DM.01G045310.1	8.68394	27.2036	40.8639	43.118	Inositol monophosphatase family protein
Soltu.DM.01G045340.2	5.36586	8.29721	1.96705	3.45511	ZIM-like
Soltu.DM.01G045380.1	45.5489	63.658	93.4027	64.705	Class I glutamine amidotransferase-like superfamily protein
Soltu.DM.01G045400.3	18.9427	56.4715	56.509	63.3153	aldehyde dehydrogenase 6B2
Soltu.DM.01G045420.1	4.31072	27.168	27.1109	36.0668	Photosystem II reaction center PsbP family protein
Soltu.DM.01G045560.1	58.6847	49.7094	19.4893	21.9999	DNA polymerase V family
Soltu.DM.01G045630.1	324.098	154.72	111.912	109.78	Octicosapeptide/Phox/Bem1p family protein
Soltu.DM.01G045660.1	8.1811	5.27729	2.72624	4.10039	fatty acid amide hydrolase
Soltu.DM.01G045670.3	45.9344	55.15	79.8088	85.9592	fatty acid amide hydrolase
Soltu.DM.01G045740.1	67.5902	77.4924	184.085	192.754	pyrophosphorylase
Soltu.DM.01G045780.1	0.880501	2.97913	5.02839	2.38546	conserved hypothetical protein
Soltu.DM.01G045790.1	26.6855	69.8034	141.403	188.961	peroxisomal NAD-malate dehydrogenase
Soltu.DM.01G045800.1	10.7408	7.95445	3.01029	3.14604	Leucine-rich receptor-like protein kinase family protein
Soltu.DM.01G045890.1	3.10023	6.05032	4.86331	4.03103	TRICHOME BIREFRINGENCE-LIKE
Soltu.DM.01G046160.1	29.8897	24.8409	11.4867	14.0764	target of rapamycin
Soltu.DM.01G046180.1	10.2758	38.7372	27.6617	40.6086	conserved hypothetical protein
Soltu.DM.01G046220.1	11.059	26.5483	52.5861	50.0856	ethylene-dependent gravitropism-deficient and yellow-green-like
Soltu.DM.01G046270.1	18.6137	13.2038	4.67478	6.03876	target of rapamycin
Soltu.DM.01G046310.1	14.0652	2.53596	2.99865	2.57343	conserved hypothetical protein
Soltu.DM.01G046430.1	1.547	8.84452	6.6629	8.50494	hypothetical protein
Soltu.DM.01G046490.1	30.8255	8.13257	8.91172	1.81309	conserved hypothetical protein
Soltu.DM.01G046560.1	52.9893	15.634	8.3614	2.98822	salt tolerance zinc finger
Soltu.DM.01G046570.5	1.26989	11.6705	2.78024	1.64081	Phototropic-responsive NPH3 family protein
Soltu.DM.01G046620.1	28.3895	18.6889	6.99661	16.0243	Peroxisomal membrane 22 kDa (Mpv17/PMP22) family protein
Soltu.DM.01G046680.2	96.5857	42.1057	25.7854	47.344	RING/U-box superfamily protein
Soltu.DM.01G046690.1	41.47	24.0596	14.3776	17.1035	Protein phosphatase 2C family protein
Soltu.DM.01G046700.1	2.96976	6.35871	5.696	4.24872	Pentatricopeptide repeat (PPR) superfamily protein
Soltu.DM.01G046710.1	17.8744	60.2838	69.382	94.2868	SWIB/MDM2 domain superfamily protein
Soltu.DM.01G046730.1	7.98794	2.73714	1.5482	1.24415	Protein of unknown function (DUF620)
Soltu.DM.01G046810.2	5.66769	9.27282	8.93156	9.2992	TIP41-like family protein
Soltu.DM.01G046830.1	65.7646	200.549	142.417	102.415	conserved hypothetical protein
Soltu.DM.01G046840.1	0	32.827	6.11901	11.1248	conserved hypothetical protein
Soltu.DM.01G046850.1	10.3088	61.512	48.0232	26.5568	LYR motif-containing protein At3g19508
Soltu.DM.01G046870.1	48.3033	20.3201	12.9891	18.9076	DNA-directed DNA polymerases
Soltu.DM.01G046890.1	14.8048	12.1838	23.2593	4.40315	Plant basic secretory protein (BSP) family protein
Soltu.DM.01G046910.1	9.20427	68.7957	14.8735	18.8391	UDP-Glycosyltransferase superfamily protein
Soltu.DM.01G046930.1	79.1358	193.817	123.025	106.798	cinnamyl alcohol dehydrogenase
Soltu.DM.01G046990.1	28.7911	66.1462	115.992	124.452	translocon at inner membrane of chloroplasts
Soltu.DM.01G047000.1	1.43542	3.64813	2.69333	3.19651	Leucine-rich repeat protein kinase family protein
Soltu.DM.01G047010.1	10.9111	252.113	139.633	192.451	stress enhanced protein
Soltu.DM.01G047020.1	14.4482	14.1631	4.72357	6.30614	Leucine-rich repeat (LRR) family protein
Soltu.DM.01G047070.1	9.80504	2.13918	3.52578	9.91427	late embryogenesis abundant protein-related / LEA protein-related
Soltu.DM.01G047100.1	80.6355	36.9031	7.52723	17.7094	Calcium-dependent lipid-binding (CaLB domain) family protein
Soltu.DM.01G047320.1	11.3595	18.0599	19.1955	9.09312	S-adenosyl-L-methionine-dependent methyltransferases superfamily protein
Soltu.DM.01G047400.1	25.1848	13.7139	8.2996	5.70581	plant U-box
Soltu.DM.01G047420.2	11.0012	5.74704	3.90671	7.41378	Protein kinase superfamily protein
Soltu.DM.01G047440.1	18.381	30.5525	71.0136	75.9667	Thioredoxin superfamily protein
Soltu.DM.01G047500.2	16.2419	9.28462	4.48499	7.3676	GATA transcription factor
Soltu.DM.01G047510.1	43.4372	22.2898	7.69591	16.0176	hypothetical protein
Soltu.DM.01G047560.1	4.63019	26.3563	13.6776	19.148	Class I glutamine amidotransferase-like superfamily protein
Soltu.DM.01G047570.1	41.1283	6.40137	1.74994	2.52333	Protein of unknown function (DUF1624)
Soltu.DM.01G047590.1	13.8715	3.07871	1.10657	1.90707	conserved hypothetical protein
Soltu.DM.01G047600.1	32.4505	18.3135	8.31896	14.1208	fucosyltransferase
Soltu.DM.01G047710.2	24.4934	23.0042	6.53313	9.76798	Tetratricopeptide repeat (TPR)-like superfamily protein
Soltu.DM.01G047730.1	4.0891	24.779	22.2828	20.5482	protein disulfide isomerases
Soltu.DM.01G047740.1	8.18959	2.36244	1.35805	3.17919	cytochrome P450, family 707, subfamily A, polypeptide
Soltu.DM.01G047760.1	109.489	11.3304	11.532	9.32779	redox responsive transcription factor
Soltu.DM.01G047770.1	65.1397	39.5589	23.5591	31.8766	Vacuolar import/degradation, Vid27-related protein
Soltu.DM.01G047940.1	4.91592	4.59562	1.42541	3.1119	CDPK-related kinase
Soltu.DM.01G047950.1	24.2202	11.5199	4.99143	7.20453	Tetratricopeptide repeat (TPR)-like superfamily protein
Soltu.DM.01G047960.1	85.7381	78.0374	22.9949	28.2997	Protein of unknown function (DUF810)
Soltu.DM.01G047970.1	23.2438	10.3638	3.07488	3.84824	hypothetical protein
Soltu.DM.01G048000.1	7.58367	6.35129	14.7426	17.1737	Protein of unknown function (DUF1645)
Soltu.DM.01G048050.1	13.6597	3.68848	4.76409	8.96472	serine carboxypeptidase-like
Soltu.DM.01G048080.1	16.3128	50.4706	37.0537	22.2937	carboxyesterase
Soltu.DM.01G048110.1	10.8038	19.9259	21.5953	12.7401	alpha/beta-Hydrolases superfamily protein
Soltu.DM.01G048130.1	27.0268	49.4377	42.1737	32.2543	alpha/beta-Hydrolases superfamily protein
Soltu.DM.01G048160.1	30.3797	188.753	146.116	165.893	presequence protease
Soltu.DM.01G048210.1	2.90488	29.7353	10.7888	12.3294	embryo defective
Soltu.DM.01G048250.1	2.02289	6.96683	0.383431	0.0685327	methyl esterase
Soltu.DM.01G048260.1	3.35003	1.7998	0.524437	0.269307	hypothetical protein
Soltu.DM.01G048270.2	16.8376	12.7036	4.99276	7.29913	hypothetical protein
Soltu.DM.01G048290.1	1.91876	2.32761	0.468438	0.756477	methyl esterase
Soltu.DM.01G048410.3	6.81689	10.5051	15.4837	17.5254	beta-hydroxyisobutyryl-CoA hydrolase
Soltu.DM.01G048460.1	4.70618	7.17533	9.03355	7.93957	beta-hydroxyisobutyryl-CoA hydrolase
Soltu.DM.01G048560.1	1.00589	1.53904	3.05762	1.05982	2-oxoglutarate (2OG) and Fe(II)-dependent oxygenase superfamily protein
Soltu.DM.01G048600.1	134.611	165.429	211.657	247.744	maternal effect embryo arrest
Soltu.DM.01G048610.1	38.9722	20.9992	11.1756	23.3502	Phox-associated domain;Phox-like;Sorting nexin, C-terminal
Soltu.DM.01G048710.1	3.12416	19.5927	132.079	172.128	cytochrome b6f complex subunit (petM), putative
Soltu.DM.01G048750.1	65.2378	27.1015	9.70444	16.0398	extra-large G-protein
Soltu.DM.01G048760.1	14.5129	8.97644	3.49425	2.27464	Transducin/WD40 repeat-like superfamily protein
Soltu.DM.01G048770.1	1.57777	7.08587	4.66338	3.0537	clast3-related
Soltu.DM.01G048810.1	25.0056	189.101	74.5731	60.6859	cold-regulated 413-plasma membrane
Soltu.DM.01G048830.1	13.0492	10.737	3.79303	3.0693	RING/U-box superfamily protein
Soltu.DM.01G048860.1	143.753	108.823	23.4171	39.0417	DUF4228 domain containing protein
Soltu.DM.01G048930.1	273.422	251.003	663.008	607.536	4-hydroxy-3-methylbut-2-enyl diphosphate reductase
Soltu.DM.01G049020.1	2.73529	3.05274	4.30883	3.71846	lysophosphatidyl acyltransferase
Soltu.DM.01G049030.1	6.26278	4.92325	2.1683	1.85424	Protein of unknown function (DUF677)
Soltu.DM.01G049080.1	73.6677	29.7013	13.617	25.4701	MUTL protein homolog
Soltu.DM.01G049260.1	4.88266	2.25997	1.41792	2.5533	conserved hypothetical protein
Soltu.DM.01G049330.1	0.563785	0.331669	1.97924	4.00937	Mitochondrial transcription termination factor family protein
Soltu.DM.01G049350.1	85.6223	61.9971	29.0597	42.4302	O-Glycosyl hydrolases family 17 protein
Soltu.DM.01G049400.1	35.8804	65.9964	93.3527	77.703	Alpha-helical ferredoxin
Soltu.DM.01G049410.1	4.11588	15.9733	8.95126	13.1064	Mitochondrial transcription termination factor family protein
Soltu.DM.01G049440.1	3828.53	3443.49	6227.36	4461.61	cold, circadian rhythm, and rna binding
Soltu.DM.01G049590.2	116.291	68.4238	35.754	49.0141	Glucose-1-phosphate adenylyltransferase family protein
Soltu.DM.01G049620.1	1.10062	0.870538	2.79496	3.32292	conserved hypothetical protein
Soltu.DM.01G049630.1	6.00478	1.06435	2.21558	4.37219	conserved hypothetical protein
Soltu.DM.01G049670.1	46.304	81.7446	79.0887	75.8875	Pyridoxal-dependent decarboxylase family protein
Soltu.DM.01G049720.1	126.24	102.377	25.2701	37.0145	G-box binding factor
Soltu.DM.01G049770.1	3.91675	13.1895	7.18213	5.12773	myo-inositol monophosphatase like
Soltu.DM.01G049800.2	11.4854	18.7309	4.38009	4.88846	SUMO-activating enzyme
Soltu.DM.01G049900.1	5.37678	14.8349	11.2314	10.0781	purple acid phosphatase
Soltu.DM.01G049940.1	104.365	175.758	203.238	177.452	vacuolar proton ATPase A3
Soltu.DM.01G049990.1	2.24948	14.7547	11.5064	19.5495	conserved hypothetical protein
Soltu.DM.01G050090.1	8.21008	37.4243	27.083	44.2255	RNA-binding CRS1 / YhbY (CRM) domain protein
Soltu.DM.01G050100.1	4.39784	8.51082	7.11721	8.81228	MATE efflux family protein
Soltu.DM.01G050130.3	59.6333	49.5377	159.631	161.713	squalene synthase
Soltu.DM.01G050150.1	148.093	104.614	37.4172	39.8496	GATA transcription factor
Soltu.DM.01G050190.1	0.0729963	6.35194	0.932901	1.80565	glycosyl hydrolase 9B18
Soltu.DM.01G050210.2	0.0376783	0.0506343	54.6671	187.383	fructose-bisphosphate aldolase
Soltu.DM.01G050240.1	82.3689	189.393	271.142	191.65	LYR family of Fe/S cluster biogenesis protein
Soltu.DM.01G050290.1	72.6064	105.838	118.015	112.155	NAD(P)-linked oxidoreductase superfamily protein
Soltu.DM.01G050300.1	14.0664	15.8479	4.70273	12.2525	3-oxo-5-alpha-steroid 4-dehydrogenase family protein
Soltu.DM.01G050330.2	135.775	101.312	38.3712	65.2705	Basic-leucine zipper (bZIP) transcription factor family protein
Soltu.DM.01G050390.1	5.61009	18.2236	32.0843	30.2012	ribosome-binding factor A family protein
Soltu.DM.01G050460.1	214.039	61.3194	18.5273	31.0537	hypothetical protein
Soltu.DM.01G050480.1	46.613	19.1687	4.4527	14.9027	hypothetical protein
Soltu.DM.01G050490.1	98.8261	24.2829	7.68417	16.6304	SAUR-like auxin-responsive protein family
Soltu.DM.01G050500.1	3.18374	9.5506	7.73918	12.9925	SAUR-like auxin-responsive protein family
Soltu.DM.01G050570.1	54.5383	27.9862	18.1914	19.7819	ATP-dependent RNA helicase, putative
Soltu.DM.01G050610.1	5.38907	41.159	16.8229	26.4804	Pentatricopeptide repeat (PPR) superfamily protein
Soltu.DM.01G050620.2	4.01523	8.61393	1.08219	1.25884	Transducin/WD40 repeat-like superfamily protein
Soltu.DM.01G050650.1	3.02471	1.46479	1.05466	1.33301	Chalcone and stilbene synthase family protein
Soltu.DM.01G050690.1	41.3224	47.064	69.7727	54.6227	conserved hypothetical protein
Soltu.DM.01G050700.2	102.124	246.412	482.117	453.183	triosephosphate isomerase
Soltu.DM.01G050740.2	24.1956	417.042	81.6829	53.924	proline-rich protein
Soltu.DM.01G050750.1	292.363	961.946	646.081	395.611	rotamase CYP
Soltu.DM.01G050800.1	0.206494	1.7486	0.66611	0.717776	Amidase family protein
Soltu.DM.01G050850.1	5.46587	21.5426	17.5469	6.23547	PLC-like phosphodiesterases superfamily protein
Soltu.DM.01G050940.1	5.38174	1.83734	0.340886	0.536642	Major facilitator superfamily protein
Soltu.DM.01G050980.1	18.2012	40.1173	29.9712	24.7307	subtilisin-like serine protease
Soltu.DM.01G051040.1	2.52163	36.6959	8.41447	5.21997	myb domain protein
Soltu.DM.01G051050.1	31.1708	158.768	308.564	322.167	ascorbate peroxidase
Soltu.DM.01G051150.1	90.4047	148.757	159.91	129.282	farnesylated protein
Soltu.DM.01G051160.1	17.4408	6.92871	3.03417	1.94208	SBP (S-ribonuclease binding protein) family protein
Soltu.DM.01G051180.1	0.935682	15.8996	140.895	261.282	hydroxypyruvate reductase
Soltu.DM.01G051190.1	55.5697	66.753	14.1204	15.628	E3 ubiquitin ligase SCF complex subunit SKP1/ASK1 family protein
Soltu.DM.01G051200.1	623.699	219.898	161.715	159.51	E3 ubiquitin ligase SCF complex subunit SKP1/ASK1 family protein
Soltu.DM.01G051210.1	0.386985	4.08029	3.28471	3.13466	plasma membrane intrinsic protein
Soltu.DM.01G051300.1	13.3	31.919	45.055	48.5598	Protein of unknown function (DUF3353)
Soltu.DM.01G051360.1	2.44007	5.46585	4.20734	6.05527	Ribosomal L18p/L5e family protein
Soltu.DM.01G051440.1	0.195972	2.66831	0.622539	1.07868	ACT-like protein tyrosine kinase family protein
Soltu.DM.01G051460.1	0.065743	2.23298	4.51642	2.13342	O-methyltransferase family protein
Soltu.DM.01G051480.1	1.04779	7.66367	17.1203	9.54776	O-methyltransferase family protein
Soltu.DM.01G051510.1	4.90617	21.2462	9.18347	12.0155	rho guanyl-nucleotide exchange factor
Soltu.DM.01G051550.1	1.25385	1.37769	0.0732	0.273484	SKU5 similar
Soltu.DM.01G051570.1	290.353	379.245	100.703	184.225	Transmembrane amino acid transporter family protein
Soltu.DM.01G051580.1	6.08501	16.6076	18.467	25.9247	Alanyl-tRNA synthetase, class IIc
Soltu.DM.01G051590.2	724.573	185.224	101.777	232.912	expansin-like A1
Soltu.DM.01G051670.2	7.08803	183.522	104.291	129.545	NAD(P)-binding Rossmann-fold superfamily protein
Soltu.DM.01G051710.1	13.1559	12.7802	4.78465	4.87549	MATE efflux family protein
Soltu.DM.01G051730.2	3.38981	4.28273	6.88915	8.89367	flavin-dependent monooxygenase
Soltu.DM.01G051790.1	3.63603	14.7976	20.4955	14.8742	Phosphoglycerate mutase family protein
Soltu.DM.01G051920.1	2.31483	2.38193	0.832075	1.42307	tonoplast monosaccharide transporter2
Soltu.DM.01G051930.1	2.17849	2.0959	0.573268	0.597291	tonoplast monosaccharide transporter2
Soltu.DM.01G051940.1	0.489098	30.4042	5.335	12.9923	phosphate transporter 3;3
Soltu.DM.01G051970.1	16.7975	51.7338	28.0491	30.4465	conserved hypothetical protein
Soltu.DM.01G051990.1	19.2007	31.0611	62.987	53.1371	glutamate tRNA synthetase
Soltu.DM.01G052000.1	21.9723	39.1134	57.3913	64.4215	glutamate tRNA synthetase
Soltu.DM.01G052130.3	2.33355	4.29591	0.83258	0.823927	RING/FYVE/PHD zinc finger superfamily protein
Soltu.DM.02G000080.1	2.55785	1.53717	0.517918	1.12495	hypothetical protein
Soltu.DM.02G000320.2	0	0.459676	31.389	55.9893	Protein of unknown function (DUF177)
Soltu.DM.02G000380.1	53.1687	123.883	85.708	86.1085	conserved hypothetical protein
Soltu.DM.02G000480.1	21.4488	76.3231	104.031	156.915	RNA binding
Soltu.DM.02G000510.1	27.7739	63.8375	78.1646	63.1916	isocitrate dehydrogenase V
Soltu.DM.02G000530.1	82.8288	59.4451	224.425	211.153	disproportionating enzyme
Soltu.DM.02G000560.1	129.204	96.8494	282.685	364.733	disproportionating enzyme
Soltu.DM.02G000770.2	3.24027	8.6174	11.7748	8.3123	Transcriptional coactivator/pterin dehydratase
Soltu.DM.02G000830.1	50.5541	18.6162	5.53685	15.7617	NAP1-related protein
Soltu.DM.02G000940.1	23.7224	60.541	41.7523	30.9236	Succinyl-CoA ligase, alpha subunit
Soltu.DM.02G001130.1	4.11295	19.4987	68.8861	99.974	cofactor assembly of complex C
Soltu.DM.02G001170.1	17.7931	10.7565	3.65688	7.76244	S-locus lectin protein kinase family protein
Soltu.DM.02G001240.1	54.3046	13.3771	10.9265	25.037	hypothetical protein
Soltu.DM.02G001300.1	1.26952	10.0045	14.0559	15.6608	Fe superoxide dismutase
Soltu.DM.02G001340.1	7.89126	24.7778	29.2247	33.6548	Protein of unknown function (DUF177)
Soltu.DM.02G001370.1	3.43009	42.1948	25.6014	46.8347	cofactor assembly, complex C (B6F)
Soltu.DM.02G001450.1	1.38575	11.2337	12.8894	26.8547	DNAJ heat shock N-terminal domain-containing protein
Soltu.DM.02G001460.1	66.886	98.643	193.8	220.919	mRNA splicing factor, thioredoxin-like U5 snRNP
Soltu.DM.02G001490.1	42.9268	28.5813	9.86416	15.9542	oxidoreductase, zinc-binding dehydrogenase family protein
Soltu.DM.02G001560.2	19.1122	19.5819	4.46978	5.76404	Ribonuclease H-like superfamily protein
Soltu.DM.02G001680.1	12.5616	2.61223	2.12195	4.12113	Malectin/receptor-like protein kinase family protein
Soltu.DM.02G001720.2	20.2775	20.464	7.23057	9.37274	Tudor/PWWP/MBT domain-containing protein
Soltu.DM.02G001740.1	8.41931	55.1278	84.6973	127.374	photosystem II stability/assembly factor, chloroplast (HCF136)
Soltu.DM.02G001930.1	34.8657	18.0916	7.17751	10.4261	oxidoreductase, zinc-binding dehydrogenase family protein
Soltu.DM.02G002070.1	0.0432447	5.6562	0.45463	0.275211	DROUGHT SENSITIVE
Soltu.DM.02G002220.1	4.9109	4.83409	1.69409	1.29026	Tetratricopeptide repeat (TPR)-like superfamily protein
Soltu.DM.02G002340.1	49.1412	25.8102	11.8549	17.404	PHYTOENE SYNTHASE
Soltu.DM.02G002420.1	3.10341	10.8813	24.2125	42.432	Mitochondrial transcription termination factor family protein
Soltu.DM.02G002760.1	32.4974	16.9959	7.33068	8.69615	cleavage and polyadenylation specificity factor
Soltu.DM.02G002770.1	32.9584	17.1259	9.9972	10.8353	cleavage and polyadenylation specificity factor
Soltu.DM.02G002820.1	13.6439	71.193	24.0406	32.1973	FAD-binding Berberine family protein
Soltu.DM.02G003060.1	1.51588	53.4862	14.2278	14.591	NAD(P)-binding Rossmann-fold superfamily protein
Soltu.DM.02G003070.1	13.6933	14.6309	3.86876	5.01991	myosin heavy chain-related
Soltu.DM.02G003090.1	18.5516	51.311	29.8556	31.0155	Calcium-dependent ARF-type GTPase activating protein family
Soltu.DM.02G003120.1	10.1064	31.1016	17.3126	16.925	root FNR
Soltu.DM.02G003130.1	3.90561	8.66119	1.38284	2.98505	Homeobox-leucine zipper family protein / lipid-binding START domain-containing protein
Soltu.DM.02G003150.2	22.8685	30.3547	8.62887	9.24428	transducin family protein / WD-40 repeat family protein
Soltu.DM.02G003180.1	12.5085	54.6811	24.9837	25.2526	LSD1 zinc finger family protein
Soltu.DM.02G003190.1	21.2511	10.0614	7.0166	9.0786	VPS54
Soltu.DM.02G003200.1	21.2826	12.3967	7.00288	9.78413	VPS54
Soltu.DM.02G003290.3	2.25084	1.42063	0.758024	1.39918	NB-ARC domain-containing disease resistance protein
Soltu.DM.02G003670.4	68.4182	44.8466	13.0232	20.1607	zinc finger (C2H2 type) family protein
Soltu.DM.02G003800.2	14.7873	10.5007	3.94768	6.36515	Enhancer of polycomb-like transcription factor protein
Soltu.DM.02G003880.1	12.0797	10.3624	2.69537	3.96846	Nuclear pore complex protein
Soltu.DM.02G003890.1	12.639	7.84723	2.15286	3.64229	Nuclear pore complex protein
Soltu.DM.02G003950.1	38.0045	13.8815	2.32005	14.1744	apyrase
Soltu.DM.02G004070.1	6.16234	3.50924	10.3961	5.61396	Protein of unknown function, DUF584
Soltu.DM.02G004130.1	173.036	44.8231	25.3647	34.6175	APS reductase
Soltu.DM.02G004140.1	8.12871	22.7238	15.5342	15.0489	endonuclease/exonuclease/phosphatase family protein
Soltu.DM.02G004200.1	8.26339	16.9214	2.08157	2.46836	WRKY family transcription factor
Soltu.DM.02G004460.1	22.6923	13.8863	7.79629	9.1729	malonyl-CoA decarboxylase family protein
Soltu.DM.02G004520.1	15.2974	9.80661	40.6061	16.2416	autophagy protein Apg5 family
Soltu.DM.02G004620.1	11.5289	25.7856	18.7705	16.1826	Ras-related small GTP-binding family protein
Soltu.DM.02G004650.1	213.57	86.8003	39.7427	71.7615	Late embryogenesis abundant (LEA) hydroxyproline-rich glycoprotein family
Soltu.DM.02G004670.1	14.7864	36.2802	27.1847	27.2573	AMP-dependent synthetase and ligase family protein
Soltu.DM.02G004690.1	3.00893	6.67136	5.3216	6.33206	cationic amino acid transporter
Soltu.DM.02G004740.2	18.7692	20.6584	7.20835	13.8249	auxin response factor
Soltu.DM.02G004750.1	17.2557	9.76678	3.85877	6.01013	auxin response factor
Soltu.DM.02G004970.1	20.2628	10.9647	7.71223	11.7149	plant intracellular ras group-related LRR
Soltu.DM.02G005080.1	6.16418	6.05971	1.97552	2.19704	Protein phosphatase 2C family protein
Soltu.DM.02G005210.1	0.209377	2.08295	0.902483	0.523568	Transmembrane amino acid transporter family protein
Soltu.DM.02G005240.2	49.0477	44.9275	18.6228	20.6429	RNA-binding (RRM/RBD/RNP motifs) family protein
Soltu.DM.02G005390.1	1.905	4.65336	4.51602	3.91799	basic chitinase
Soltu.DM.02G005430.1	6.89391	5.99094	2.39757	3.60767	ACT-like protein tyrosine kinase family protein
Soltu.DM.02G005440.1	6.58016	24.0355	16.0283	25.1058	ankyrin repeat protein
Soltu.DM.02G005660.1	17.6822	27.0603	5.92329	6.81734	winged-helix DNA-binding transcription factor family protein
Soltu.DM.02G005670.1	13.8967	17.0951	4.88612	6.07935	winged-helix DNA-binding transcription factor family protein
Soltu.DM.02G005690.3	80.1445	49.571	25.2118	33.3531	RING/FYVE/PHD zinc finger superfamily protein
Soltu.DM.02G005830.1	15.9944	41.2494	50.3361	73.6066	ferredoxin-NADP(+)-oxidoreductase
Soltu.DM.02G006130.1	6.11727	35.3517	12.6297	13.6696	BURP domain-containing protein
Soltu.DM.02G006160.1	0.0422307	0.0827303	42.6485	127.37	fructose-bisphosphate aldolase
Soltu.DM.02G006170.3	9.34741	31.9113	21.188	28.1779	Protein of unknown function (DUF3353)
Soltu.DM.02G006190.1	0.692631	5.50478	2.04928	1.26539	GATA transcription factor
Soltu.DM.02G006310.1	27.3425	10.3641	4.15697	4.8886	cytochrome BC1 synthesis
Soltu.DM.02G006330.1	11.2255	15.0383	24.5944	24.2622	Phosphatidic acid phosphatase (PAP2) family protein
Soltu.DM.02G006340.1	5.14034	12.2967	12.7976	20.2398	Phosphatidic acid phosphatase (PAP2) family protein
Soltu.DM.02G006360.1	20.5188	5.24041	4.06788	2.45063	galactinol synthase
Soltu.DM.02G006370.1	12.9575	34.5847	39.9675	25.6144	gamma carbonic anhydrase
Soltu.DM.02G006380.2	2.20461	38.3446	14.6611	25.7276	alpha/beta-Hydrolases superfamily protein
Soltu.DM.02G006450.1	16.1422	64.9361	38.68	61.5615	4-phosphopantetheine adenylyltransferase
Soltu.DM.02G006490.1	2.52189	6.14843	9.9754	11.666	cryptochrome-interacting basic-helix-loop-helix
Soltu.DM.02G006640.1	45.3386	25.1177	9.77316	15.8541	F-box family protein
Soltu.DM.02G006730.1	86.3703	66.217	30.7971	42.2404	U2 snRNP auxilliary factor, large subunit, splicing factor
Soltu.DM.02G006820.1	153.161	51.6637	46.1298	70.1331	Brassinosteroid signalling positive regulator (BZR1) family protein
Soltu.DM.02G006840.2	2.82915	1.02382	0.944654	1.79068	conserved hypothetical protein
Soltu.DM.02G006950.1	0.817301	1.2282	6.07344	0.488551	Tubulin/FtsZ family protein
Soltu.DM.02G007030.4	3.20382	5.56488	569.063	1680.49	Ribulose bisphosphate carboxylase (small chain) family protein
Soltu.DM.02G007070.1	3.79122	8.16413	7.63782	9.6282	UDP-N-acetylenolpyruvoylglucosamine reductase, C-terminal domain containing protein
Soltu.DM.02G007090.1	0.521398	2.61538	1.14242	1.51288	alpha/beta-Hydrolases superfamily protein
Soltu.DM.02G007140.1	6.36142	2.07299	0.664284	1.13095	peptide met sulfoxide reductase
Soltu.DM.02G007190.1	1.34376	37.3672	12.012	19.6793	conserved hypothetical protein
Soltu.DM.02G007220.1	0.976292	3.92683	4.02894	3.53554	ARM repeat superfamily protein
Soltu.DM.02G007250.1	198.375	86.5587	72.8533	82.8964	calmodulin like
Soltu.DM.02G007260.1	42.2284	28.386	6.16586	10.9357	Calcium-dependent lipid-binding (CaLB domain) family protein
Soltu.DM.02G007310.1	5.52143	15.6068	23.5576	24.6387	Protein of unknown function (DUF1295)
Soltu.DM.02G007400.4	12.493	34.9159	29.6203	24.0977	peroxisomal NAD-malate dehydrogenase
Soltu.DM.02G007410.1	0.830359	2.78486	3.10072	0.984982	conserved hypothetical protein
Soltu.DM.02G007460.3	146.6	86.7283	271.745	310.418	squalene epoxidase
Soltu.DM.02G007480.1	0.937717	5.62727	18.4697	32.2194	Thioredoxin superfamily protein
Soltu.DM.02G007540.1	5.59423	15.4046	20.6459	27.4694	ADP-ribosylation factor-like A1C
Soltu.DM.02G007560.1	3.61741	16.54	8.87896	9.52515	APS kinase
Soltu.DM.02G007590.1	439.586	236.285	63.5686	142.382	calcium ATPase
Soltu.DM.02G007620.1	4.4314	1.14532	0.558337	0.645297	Transcriptional regulator of RNA polII, SAGA, subunit domain containing protein
Soltu.DM.02G007690.1	0	5.68758	0.293988	0.176111	alpha/beta-Hydrolases superfamily protein
Soltu.DM.02G007700.1	0.895354	9.91174	19.6086	21.0013	alpha/beta-Hydrolases superfamily protein
Soltu.DM.02G008080.1	1.84786	25.1887	22.8225	16.2252	Cystathionine beta-synthase (CBS) family protein
Soltu.DM.02G008110.1	2.68807	0.898887	0.256196	0.496554	mitogen-activated protein kinase kinase kinase
Soltu.DM.02G008170.1	19.3217	15.8721	3.67608	4.77802	Eukaryotic aspartyl protease family protein
Soltu.DM.02G008200.1	1.76551	31.1378	26.4168	25.0207	NAD(P)-binding Rossmann-fold superfamily protein
Soltu.DM.02G008370.1	0	1.22891	7.104	12.4229	cytochrome P450, family 76, subfamily C, polypeptide
Soltu.DM.02G008430.1	3.53164	2.44487	6.52423	5.93922	methyl esterase
Soltu.DM.02G008540.1	0	0.2227	29.0136	41.654	methyl esterase
Soltu.DM.02G008680.1	2.20364	5.18304	4.91014	6.75249	AP2/B3-like transcriptional factor family protein
Soltu.DM.02G008720.1	16.1027	28.3424	51.921	52.8213	cold-regulated 413-plasma membrane
Soltu.DM.02G008730.1	2.51561	1.97694	0.910621	1.318	hypothetical protein
Soltu.DM.02G008740.1	12.7562	148.147	742.312	794.448	photosystem II subunit O-2
Soltu.DM.02G008800.1	113.605	65.2026	38.7172	44.8936	CAP (Cysteine-rich secretory proteins, Antigen 5, and Pathogenesis-related 1 protein) superfamily protein
Soltu.DM.02G008850.2	13.8389	15.7226	3.45978	4.8238	Ribosome 60S biogenesis N-terminal domain containing protein
Soltu.DM.02G008860.1	2.71112	3.2771	0.976886	1.2349	Tetratricopeptide repeat (TPR)-like superfamily protein
Soltu.DM.02G008920.1	44.2902	23.1198	13.9133	14.1907	Protein of unknown function (DUF607)
Soltu.DM.02G008960.1	3.53991	12.8053	24.7725	17.8057	TRICHOME BIREFRINGENCE-LIKE
Soltu.DM.02G009150.1	100.997	156.881	714.123	364.66	ralf-like
Soltu.DM.02G009190.1	3.60324	10.6458	1.26934	2.12472	plastid transcription factor
Soltu.DM.02G009290.1	0.288212	1.08109	32.7994	65.2531	chlororespiratory reduction
Soltu.DM.02G009300.1	37.8161	127.345	79.1873	60.6158	glycine-rich RNA-binding protein
Soltu.DM.02G009310.1	102.251	78.2128	30.1014	51.6441	RS2-interacting KH protein
Soltu.DM.02G009320.1	0.755634	2.87831	5.20577	3.82966	alpha-amylase-like
Soltu.DM.02G009450.1	1.08793	23.9392	54.6483	70.6264	Protein of unknown function (DUF179)
Soltu.DM.02G009510.1	2.8766	8.20977	9.68526	11.5868	Protein of unknown function (DUF1997)
Soltu.DM.02G009620.2	8.49017	3.39481	2.54216	6.03317	cycling DOF factor
Soltu.DM.02G009660.1	48.1275	11.8319	8.67968	6.30936	Ribosomal protein L34e superfamily protein
Soltu.DM.02G009750.1	6.71493	2.36145	1.98795	1.59818	RING/U-box superfamily protein
Soltu.DM.02G009800.1	1.99261	6.97329	3.05374	4.47863	homeobox protein
Soltu.DM.02G009820.1	0.817218	1.53877	2.75126	1.38593	homeobox protein
Soltu.DM.02G009860.1	0.957317	7.26276	12.401	15.8374	Trypsin family protein with PDZ domain
Soltu.DM.02G009970.1	39.4121	130.843	66.302	68.6498	voltage dependent anion channel
Soltu.DM.02G010000.2	0.905307	6.00508	3.55129	4.06977	FAD/NAD(P)-binding oxidoreductase family protein
Soltu.DM.02G010040.1	8.88129	36.3251	37.6648	42.0796	methyltransferases
Soltu.DM.02G010080.1	62.367	75.9563	217.322	125.424	B12D protein
Soltu.DM.02G010230.2	5.62494	11.6483	1.35342	3.38852	senescence-associated gene
Soltu.DM.02G010240.1	4.55217	12.75	1.31926	2.68168	senescence-associated gene
Soltu.DM.02G010300.1	22.4866	19.837	8.31974	9.33699	5'-3' exonuclease family protein
Soltu.DM.02G010320.1	0.140557	0.31937	1.9755	2.08296	UDP-Glycosyltransferase superfamily protein
Soltu.DM.02G010430.1	129.751	80.559	6.54091	7.21945	carbonic anhydrase
Soltu.DM.02G010460.1	0.284511	7.45618	2.2716	1.94695	high affinity nitrate transporter 2.7
Soltu.DM.02G010600.1	2.97978	12.7124	10.5381	10.9256	NAD-dependent glycerol-3-phosphate dehydrogenase family protein
Soltu.DM.02G010750.1	2.27429	10.9892	7.64691	8.41447	Rubisco methyltransferase family protein
Soltu.DM.02G010760.1	0.686047	2.07742	2.43185	2.11731	Leucine-rich repeat protein kinase family protein
Soltu.DM.02G010770.1	0.549497	1.12254	2.34925	2.53782	Myzus persicae-induced lipase
Soltu.DM.02G010790.1	7.03334	38.5056	11.5348	7.03318	chloride channel B
Soltu.DM.02G010800.1	13.3657	115.07	171.281	223.218	Ribosomal protein S21 family protein
Soltu.DM.02G010870.1	1.2443	1.39073	2.38493	2.6552	Major facilitator superfamily protein
Soltu.DM.02G010890.1	59.6822	116.277	114.03	73.7441	nuclear transport factor 2B
Soltu.DM.02G010980.1	9.32167	23.2291	19.9975	24.031	UDP-Glycosyltransferase superfamily protein
Soltu.DM.02G010990.1	3.78052	5.43081	6.02492	5.21476	UDP-Glycosyltransferase superfamily protein
Soltu.DM.02G011020.2	42.0192	99.646	73.5318	49.0193	Ubiquitin family protein
Soltu.DM.02G011060.1	4.66122	39.4488	37.427	32.3492	conserved hypothetical protein
Soltu.DM.02G011090.1	5.20254	3.77778	1.44755	1.44127	Concanavalin A-like lectin protein kinase family protein
Soltu.DM.02G011140.2	7.08148	10.0648	16.9149	13.8464	Phospholipid/glycerol acyltransferase family protein
Soltu.DM.02G011170.1	39.0459	55.1317	83.5764	125.284	allantoate amidohydrolase
Soltu.DM.02G011220.1	2.93916	10.3085	16.0567	17.7481	RNA-binding (RRM/RBD/RNP motifs) family protein
Soltu.DM.02G011230.3	48.0063	131.905	136.37	125.04	vacuolar ATPase subunit F family protein
Soltu.DM.02G011260.1	49.6553	24.7836	16.3905	17.4355	Ubiquitin C-terminal hydrolases superfamily protein
Soltu.DM.02G011400.1	11.9153	17.3238	3.962	5.93354	chromatin remodeling
Soltu.DM.02G011430.1	11.5049	10.7708	4.42101	4.25087	K+ uptake permease
Soltu.DM.02G011510.1	2.45233	10.1642	5.66722	5.47268	pyrroline-5- carboxylate (P5C) reductase
Soltu.DM.02G011530.1	11.4154	7.71649	0.189302	0.639632	Ankyrin repeat family protein
Soltu.DM.02G011540.1	20.8432	9.78503	6.56226	2.96216	Cysteine/Histidine-rich C1 domain family protein
Soltu.DM.02G011560.1	3.17088	8.75305	7.78617	10.5517	HISTIDINE TRIAD NUCLEOTIDE-BINDING
Soltu.DM.02G011600.2	42.9651	31.2346	14.42	21.0021	TCP-1/cpn60 chaperonin family protein
Soltu.DM.02G011630.1	0	0.222981	3.44251	7.8624	Tetratricopeptide repeat (TPR)-like superfamily protein
Soltu.DM.02G011640.1	39.1143	30.1761	14.1154	21.3935	DCD (Development and Cell Death) domain protein
Soltu.DM.02G011860.1	25.5753	43.1501	55.3039	43.5089	alpha/beta-Hydrolases superfamily protein
Soltu.DM.02G011870.1	0.966496	3.14802	5.94074	9.36978	Cytochrome c
Soltu.DM.02G011930.3	8.44144	16.926	30.0311	25.8134	myo-inositol monophosphatase like
Soltu.DM.02G012030.1	22.2237	174.157	62.7049	35.9595	Cysteine proteinases superfamily protein
Soltu.DM.02G012040.1	93.9336	93.8565	204.702	236.373	Cysteine proteinases superfamily protein
Soltu.DM.02G012060.1	4.67875	13.4058	17.2346	21.0341	FKBP-like peptidyl-prolyl cis-trans isomerase family protein
Soltu.DM.02G012100.1	2.31342	4.10372	0.538318	0.673249	Bromodomain transcription factor
Soltu.DM.02G012110.1	5.97667	10.7849	2.19114	5.37745	Casein kinase II subunit alpha
Soltu.DM.02G012130.1	127.986	87.1692	19.6741	57.915	hypothetical protein
Soltu.DM.02G012150.1	13.8581	11.0009	3.53961	5.27945	hypothetical protein
Soltu.DM.02G012260.1	0.857504	35.5083	0.227464	0.634602	cinnamyl alcohol dehydrogenase
Soltu.DM.02G012280.1	55.8751	59.0809	20.4537	29.1727	ARGONAUTE
Soltu.DM.02G012290.1	9.64441	2.98374	1.54078	1.90169	Argonaute family protein
Soltu.DM.02G012310.1	5.38038	19.871	17.0372	15.1396	Transducin/WD40 repeat-like superfamily protein
Soltu.DM.02G012330.1	36.0747	23.6667	9.75955	15.4988	NPR1-like protein
Soltu.DM.02G012430.1	11.2754	25.2142	31.4678	45.4725	Haloacid dehalogenase-like hydrolase (HAD) superfamily protein
Soltu.DM.02G012460.1	64.1196	158.914	984.344	1286.51	photosystem I subunit F
Soltu.DM.02G012480.1	15.5956	148.718	1108.66	827.057	cell elongation protein / DWARF1 / DIMINUTO (DIM)
Soltu.DM.02G012560.1	5.5572	7.68576	12.5512	14.9119	pentatricopeptide (PPR) repeat-containing protein
Soltu.DM.02G012610.4	2.9958	8.64504	14.1103	21.9542	NagB/RpiA/CoA transferase-like superfamily protein
Soltu.DM.02G012830.1	14.2083	54.0668	2.94108	4.12092	alpha/beta-Hydrolases superfamily protein
Soltu.DM.02G012860.1	17.7812	24.5877	6.08869	8.38557	Homeobox-leucine zipper family protein / lipid-binding START domain-containing protein
Soltu.DM.02G012920.1	0.265789	4.74853	2.12377	2.40544	acyl-activating enzyme
Soltu.DM.02G012950.1	55.6896	60.117	19.2565	23.0146	RNA-binding KH domain-containing protein
Soltu.DM.02G012970.1	1.97146	13.3434	4.65142	4.60987	hercules receptor kinase
Soltu.DM.02G013000.1	1.81739	4.82945	4.03187	3.56929	Tetratricopeptide repeat (TPR)-like superfamily protein
Soltu.DM.02G013050.1	79.9677	18.5354	21.606	11.9799	ethylene-responsive nuclear protein / ethylene-regulated nuclear protein (ERT2)
Soltu.DM.02G013170.1	0.149767	3.50719	2.84104	4.55916	FAD-binding Berberine family protein
Soltu.DM.02G013300.1	1.27275	1.21177	3.22897	1.20995	Sec14p-like phosphatidylinositol transfer family protein
Soltu.DM.02G013420.1	7.07557	5.0509	2.39175	3.44372	NB-ARC domain-containing disease resistance protein
Soltu.DM.02G013430.1	16.3215	51.7702	41.4763	60.9556	plastid transcriptionally active
Soltu.DM.02G013480.2	146.815	391.814	476.842	457.451	P-loop containing nucleoside triphosphate hydrolases superfamily protein
Soltu.DM.02G013530.2	2.4665	7.27091	14.8155	18.4943	alpha/beta-Hydrolases superfamily protein
Soltu.DM.02G013580.1	0.979552	1.85163	0.0355045	0	potassium channel in Arabidopsis thaliana
Soltu.DM.02G013610.2	30.3135	15.381	8.21321	12.7681	translocase
Soltu.DM.02G013780.2	3.42406	5.44868	5.92188	7.55608	NAD(P)-binding Rossmann-fold superfamily protein
Soltu.DM.02G013790.1	3.93284	17.0274	44.1378	41.7225	NAD(P)-binding Rossmann-fold superfamily protein
Soltu.DM.02G013810.1	0.529553	2.07787	29.5256	24.0194	chlorophyll A/B binding protein
Soltu.DM.02G013820.1	2.14346	6.38756	23.234	12.6306	chlorophyll A/B binding protein
Soltu.DM.02G013850.1	4.85683	9.14082	26.991	124.83	DUF561 domain containing protein
Soltu.DM.02G013920.1	74.3125	69.9462	26.6975	34.055	basic helix-loop-helix (bHLH) DNA-binding superfamily protein
Soltu.DM.02G013960.1	15.8272	7.48226	3.55148	5.41122	Leucine-rich receptor-like protein kinase family protein
Soltu.DM.02G013970.2	8.63176	3.1435	2.7355	3.41653	hypothetical protein
Soltu.DM.02G013980.1	5.14647	2.24844	1.32087	1.28656	Leucine-rich receptor-like protein kinase family protein
Soltu.DM.02G014000.1	14.7304	162.394	822.294	595.19	chlorophyll A/B binding protein
Soltu.DM.02G014010.2	0	4.0085	30.0644	31.2453	chlorophyll A/B binding protein
Soltu.DM.02G014020.1	0.0688293	1.45969	31.625	16.8296	chlorophyll A/B binding protein
Soltu.DM.02G014030.1	0.19288	4.22341	95.4021	46.2732	chlorophyll A/B binding protein
Soltu.DM.02G014040.1	2.022	17.8153	322.94	155.277	chlorophyll A/B binding protein
Soltu.DM.02G014050.1	10.6474	144.095	757.897	386.946	chlorophyll A/B binding protein
Soltu.DM.02G014110.1	0.469156	9.74472	2.29189	2.33163	purine permease
Soltu.DM.02G014120.1	5.38441	89.1761	14.1422	17.3166	purine permease
Soltu.DM.02G014140.3	44.4339	39.3165	16.7076	26.5414	O-acetyltransferase family protein
Soltu.DM.02G014150.1	21.84	14.1223	4.50555	2.52151	WRKY DNA-binding protein
Soltu.DM.02G014210.1	4.2539	17.2098	12.6041	24.0775	Peptidase S41 family protein
Soltu.DM.02G014230.2	18.5801	29.4079	70.2716	75.6827	cold regulated 314 thylakoid membrane
Soltu.DM.02G014240.1	21.3266	12.8564	2.41928	2.34577	response regulator
Soltu.DM.02G014250.1	9.88232	2.55622	1.95669	2.16437	Tetratricopeptide repeat (TPR)-like superfamily protein
Soltu.DM.02G014270.1	14.8965	4.56761	2.51967	4.09902	Tetratricopeptide repeat (TPR)-like superfamily protein
Soltu.DM.02G014280.1	13.1649	9.22663	3.28878	5.40149	Ribonuclease H-like superfamily protein
Soltu.DM.02G014290.2	38.3104	34.4093	12.3593	18.9202	SCP1-like small phosphatase
Soltu.DM.02G014310.2	49.0478	46.2403	12.8933	15.1006	MEI2-like protein
Soltu.DM.02G014320.1	22.8586	31.8971	47.9899	64.8302	16S rRNA processing protein RimM family
Soltu.DM.02G014340.2	4.91921	6.79051	1.84631	3.06661	Ribosomal protein L32e
Soltu.DM.02G014450.1	0.425782	1.20594	2.43761	0.307427	senescence-related gene
Soltu.DM.02G014560.1	5.35203	7.28475	0.151977	0.782648	2-oxoglutarate (2OG) and Fe(II)-dependent oxygenase superfamily protein
Soltu.DM.02G014680.1	2.62476	4.23791	4.64461	3.00222	conserved hypothetical protein
Soltu.DM.02G014850.1	41.3656	33.769	9.0456	15.9697	MAC/Perforin domain-containing protein
Soltu.DM.02G014860.1	2.23095	0.520589	0.049262	0.874148	Leucine-rich repeat transmembrane protein kinase
Soltu.DM.02G014900.1	1.07868	0.508365	0.216061	0.484464	Leucine-rich repeat transmembrane protein kinase
Soltu.DM.02G014940.1	7.44489	2.60591	1.42146	3.25459	Leucine-rich repeat transmembrane protein kinase
Soltu.DM.02G014950.1	56.0896	22.7486	8.19551	12.7323	Leucine-rich repeat transmembrane protein kinase
Soltu.DM.02G015040.1	17.5414	30.8413	41.9325	33.5026	histidinol dehydrogenase
Soltu.DM.02G015220.1	0.98782	1.55398	0.174184	0.169422	S-domain-2
Soltu.DM.02G015230.1	75.3196	38.431	17.0691	10.7066	plant U-box
Soltu.DM.02G015290.1	1.30595	1.94511	0.22067	0.256166	Plant protein of unknown function (DUF641)
Soltu.DM.02G015310.1	19.507	10.1571	6.70491	10.5412	trehalose-phosphatase/synthase
Soltu.DM.02G015330.3	3.55536	41.0624	49.4547	53.5594	NAD(P)-binding Rossmann-fold superfamily protein
Soltu.DM.02G015340.1	1.19249	2.13688	2.26796	4.73856	F-box and associated interaction domains-containing protein
Soltu.DM.02G015380.1	25.8948	10.7381	3.97035	4.95698	conserved hypothetical protein
Soltu.DM.02G015390.1	24.8813	6.61641	7.33944	4.03134	conserved hypothetical protein
Soltu.DM.02G015430.1	1.70821	17.3082	16.1508	33.6904	Rho termination factor
Soltu.DM.02G015440.1	1.74809	8.42414	4.73884	5.23985	RING/FYVE/PHD zinc finger superfamily protein
Soltu.DM.02G015530.1	4.72315	1.69757	0.52598	1.25162	Subtilase family protein
Soltu.DM.02G015540.1	2.48475	3.71602	7.23142	2.90865	RNA polymerase Rpb7-like, N-terminal domain
Soltu.DM.02G015670.1	0.219392	1.406	0.639906	0.55342	Leucine-rich repeat protein kinase family protein
Soltu.DM.02G015840.1	0.870349	1.2643	0.230045	0.192874	Leucine-rich repeat protein kinase family protein
Soltu.DM.02G015910.1	5.14112	28.4108	18.8055	25.0903	xylem bark cysteine peptidase
Soltu.DM.02G015920.1	11.4613	28.7533	24.0088	28.6662	phosphoribosylanthranilate isomerase
Soltu.DM.02G016000.1	27.7391	13.1099	8.57493	9.38726	sequence-specific DNA binding transcription factors
Soltu.DM.02G016010.1	345.037	204.292	114.879	136.546	Protein of unknown function (DUF640)
Soltu.DM.02G016120.1	1.23196	3.0961	3.85175	2.12341	Protein of unknown function, DUF538
Soltu.DM.02G016240.1	0.73191	6.10252	1.56874	0.117982	alpha/beta-Hydrolases superfamily protein
Soltu.DM.02G016320.1	2.93544	1.16027	0.207859	0.317384	Cysteine proteinases superfamily protein
Soltu.DM.02G016340.1	25.4618	9.29875	1.08863	2.45114	homolog of RPW8
Soltu.DM.02G016350.1	0.124148	5.77835	4.05267	4.57718	TRICHOME BIREFRINGENCE-LIKE
Soltu.DM.02G016360.1	1.16898	10.0546	2.49527	2.96509	Tetratricopeptide repeat (TPR)-like superfamily protein
Soltu.DM.02G016380.1	1.82765	14.0185	12.5186	10.8575	alpha/beta-Hydrolases superfamily protein
Soltu.DM.02G016390.1	1.43779	30.7718	9.54188	12.3748	alpha/beta-Hydrolases superfamily protein
Soltu.DM.02G016410.1	1.08521	71.9478	15.5792	18.1324	alpha/beta-Hydrolases superfamily protein
Soltu.DM.02G016420.1	1.92958	67.0787	48.021	49.2951	alpha/beta-Hydrolases superfamily protein
Soltu.DM.02G016440.1	7.84992	15.1381	12.2366	12.0264	alpha/beta-Hydrolases superfamily protein
Soltu.DM.02G016550.1	7.19923	44.6394	19.8411	29.0345	RNA binding;GTP binding
Soltu.DM.02G016560.1	0.882568	0.614462	0.06679	0.136647	glutamate receptor 2.9
Soltu.DM.02G016580.1	9.29515	29.508	18.1999	24.1333	hypothetical protein
Soltu.DM.02G016610.1	8.53144	9.44875	17.2187	16.1008	D-Tyr-tRNA(Tyr) deacylase family protein
Soltu.DM.02G016660.1	26.7063	18.5271	4.32781	10.3412	ethylene responsive element binding factor
Soltu.DM.02G016690.1	21.5308	10.7689	2.13284	3.85157	RAC-like
Soltu.DM.02G016720.1	22.4095	50.5367	60.896	14.7876	alpha/beta-Hydrolases superfamily protein
Soltu.DM.02G016770.1	3.65654	24.6063	12.2074	2.23612	alpha/beta-Hydrolases superfamily protein
Soltu.DM.02G016780.1	108.532	1105.75	437.276	241.744	alpha/beta-Hydrolases superfamily protein
Soltu.DM.02G016940.1	6.44357	7.89191	0.807373	0.450399	Seven transmembrane MLO family protein
Soltu.DM.02G016980.1	50.5202	7.35748	7.13888	8.21825	homeobox
Soltu.DM.02G016990.1	6.85227	7.09153	1.63695	2.63782	Guanylate-binding family protein
Soltu.DM.02G017050.1	25.5971	32.9408	9.96757	14.4054	Homeodomain-like transcriptional regulator
Soltu.DM.02G017090.1	3.30607	12.4402	8.36812	11.5509	conserved hypothetical protein
Soltu.DM.02G017120.1	7.30856	33.2374	13.181	8.88479	Protein NUCLEAR FUSION DEFECTIVE 6, chloroplastic/mitochondrial
Soltu.DM.02G017150.1	29.0361	22.1084	8.01417	13.6568	MAC/Perforin domain-containing protein
Soltu.DM.02G017280.1	9.32212	0.838788	2.79609	3.26755	ERF domain protein
Soltu.DM.02G017330.1	1006.47	522.298	2262.34	1044.66	dormancy-associated protein-like
Soltu.DM.02G017360.3	0.413555	1.68241	1.74274	3.13607	Mitochondrial substrate carrier family protein
Soltu.DM.02G017420.1	10.7645	71.795	162.174	229.16	Ribosomal protein S5 family protein
Soltu.DM.02G017430.2	2.68184	2.06281	0.935114	1.14918	LEUNIG_homolog
Soltu.DM.02G017570.1	67.7467	26.4388	115.085	128.878	Protein of unknown function (DUF506)
Soltu.DM.02G017670.4	0.445115	1.10222	2.99113	6.23845	phosphoglycerate/bisphosphoglycerate mutase family protein
Soltu.DM.02G017730.1	20.702	89.172	32.199	46.3576	RING membrane-anchor
Soltu.DM.02G017750.1	8.56118	2.26706	1.1855	1.31914	heat shock transcription factor B2A
Soltu.DM.02G017790.1	313.066	77.9142	658.819	564.237	Aluminium induced protein with YGL and LRDR motifs
Soltu.DM.02G017800.3	1.01868	5.86955	3.86944	5.7284	DNA mismatch repair protein MutS, type
Soltu.DM.02G017840.1	28.5558	19.9682	8.52753	11.1881	transcription factor-related
Soltu.DM.02G017850.1	0.91192	2.20528	1.68738	1.90677	Tetraspanin family protein
Soltu.DM.02G017860.1	8.63822	31.0477	20.7369	15.5992	RING/U-box superfamily protein
Soltu.DM.02G017870.1	3.68586	16.0912	8.04485	7.60927	hypothetical protein
Soltu.DM.02G017890.1	112.075	29.6511	25.5892	39.3339	U2 snRNP auxilliary factor, large subunit, splicing factor
Soltu.DM.02G017920.1	1.97265	2.50395	0.555775	0.493204	Protein kinase superfamily protein
Soltu.DM.02G017940.1	75.1706	57.8048	12.8288	19.5951	hypothetical protein
Soltu.DM.02G017950.1	19.3623	15.1498	5.44703	6.50318	C-terminal domain phosphatase-like
Soltu.DM.02G017970.1	16.9961	49.7252	47.4472	49.8063	alpha/beta-Hydrolases superfamily protein
Soltu.DM.02G018000.1	2.15337	33.8932	4.62955	3.81829	alpha 1,4-glycosyltransferase family protein
Soltu.DM.02G018020.1	263.36	85.518	43.8515	43.7589	proline-rich spliceosome-associated (PSP) family protein
Soltu.DM.02G018140.1	7.79278	11.8496	12.7145	19.6093	S-locus lectin protein kinase family protein
Soltu.DM.02G018240.1	17.3869	64.3695	106.303	81.1928	HAL2-like
Soltu.DM.02G018250.1	44.3053	43.9993	15.6891	19.5099	P-loop containing nucleoside triphosphate hydrolases superfamily protein
Soltu.DM.02G018260.1	32.0091	22.2537	8.86767	9.16891	alternative NAD(P)H dehydrogenase
Soltu.DM.02G018270.1	9.325	19.2323	18.9068	15.9785	bifunctional nuclease i
Soltu.DM.02G018280.1	46.0556	84.796	125.063	76.9374	endonuclease
Soltu.DM.02G018470.1	9.54223	22.359	17.0344	16.8653	mercaptopyruvate sulfurtransferase
Soltu.DM.02G018490.1	8.9506	6.69865	2.42011	6.37975	Ribonuclease H-like superfamily protein
Soltu.DM.02G018500.1	134.176	52.0888	29.8979	35.3902	Protein of unknown function (DUF761)
Soltu.DM.02G018530.1	70.8878	51.2494	16.7057	39.6881	Calmodulin-binding protein
Soltu.DM.02G018590.1	21.5934	32.8491	34.9935	31.5265	riboflavin kinase/FMN hydrolase
Soltu.DM.02G018630.1	8.36917	35.9534	13.0807	13.7337	conserved hypothetical protein
Soltu.DM.02G018660.1	185.831	154.336	34.953	88.061	RPA70-kDa subunit B
Soltu.DM.02G018700.1	16.4603	21.3904	4.82099	4.91391	NAD(P)H dehydrogenase B2
Soltu.DM.02G018740.1	1.01061	10.9572	4.18306	4.7166	ARM repeat superfamily protein
Soltu.DM.02G018760.1	13.5871	5.92476	4.32021	1.60589	sugar transporter
Soltu.DM.02G018840.1	14.9768	18.9303	5.57751	3.9503	MYB-like
Soltu.DM.02G018880.1	0.268135	2.41276	1.72066	2.33629	Octicosapeptide/Phox/Bem1p family protein
Soltu.DM.02G018900.1	0.696867	1.80279	1.4332	1.31803	Pentatricopeptide repeat (PPR) superfamily protein
Soltu.DM.02G018950.1	18.3965	4.9955	6.76382	8.51556	B-box type zinc finger family protein
Soltu.DM.02G019020.1	25.5208	13.5733	4.26122	2.58575	Peroxidase superfamily protein
Soltu.DM.02G019030.1	31.7219	12.2521	5.92493	2.7485	Peroxidase superfamily protein
Soltu.DM.02G019100.1	2.89746	2.14308	0.365331	0.932189	S-locus lectin protein kinase family protein
Soltu.DM.02G019150.1	14.7974	9.4341	2.31013	3.78515	S-locus lectin protein kinase family protein
Soltu.DM.02G019190.1	27.3954	22.7009	7.77237	13.4971	receptor kinase
Soltu.DM.02G019240.1	1.33266	2.61473	0.457286	0.728661	S-locus lectin protein kinase family protein
Soltu.DM.02G019260.1	3.59948	10.6852	5.54437	4.66559	EF-hand domain pair domain containing protein
Soltu.DM.02G019290.1	29.777	454.498	60.6813	35.3909	Quinone reductase family protein
Soltu.DM.02G019310.1	12.7718	123.249	84.7244	113.228	plastid developmental protein DAG, putative
Soltu.DM.02G019320.1	10.1357	36.3759	17.3922	16.062	conserved hypothetical protein
Soltu.DM.02G019330.1	60.2519	35.3011	13.8545	16.98	Protein of unknown function, DUF538
Soltu.DM.02G019340.1	95.7992	28.9669	18.5877	3.04084	conserved hypothetical protein
Soltu.DM.02G019360.1	3.28369	5.3269	1.1371	1.63891	Tetratricopeptide repeat (TPR)-like superfamily protein
Soltu.DM.02G019510.1	31.7357	179.355	1379.89	1656.07	photosystem II subunit Q-2
Soltu.DM.02G019520.1	443.323	221.14	151.24	222.741	C-terminal cysteine residue is changed to a serine
Soltu.DM.02G019560.1	0.325977	2.66688	1.96939	1.64375	cysteine-rich RLK (RECEPTOR-like protein kinase)
Soltu.DM.02G019570.1	3.33288	4.46428	1.063	0.967218	cysteine-rich RLK (RECEPTOR-like protein kinase)
Soltu.DM.02G019580.1	10.5191	4.90773	0.999276	4.57152	cysteine-rich RLK (RECEPTOR-like protein kinase)
Soltu.DM.02G019610.1	4.13192	3.33376	0.799792	0.55463	cysteine-rich RLK (RECEPTOR-like protein kinase)
Soltu.DM.02G019620.1	9.78886	9.05113	2.90793	3.1539	cysteine-rich RLK (RECEPTOR-like protein kinase)
Soltu.DM.02G019650.1	0.36253	14.2907	2.16902	3.28753	cysteine-rich RLK (RECEPTOR-like protein kinase)
Soltu.DM.02G019660.2	0.099094	4.82594	0.773312	1.03223	cysteine-rich RLK (RECEPTOR-like protein kinase)
Soltu.DM.02G019670.1	0.936543	37.603	3.8538	8.65443	cysteine-rich RLK (RECEPTOR-like protein kinase)
Soltu.DM.02G019740.1	24.1622	335.506	67.4435	89.2223	gibberellin 2-oxidase
Soltu.DM.02G019820.1	11.9396	23.9461	86.265	51.8657	methylesterase PCR A
Soltu.DM.02G019840.1	1.16195	2.35902	6.85223	4.01083	methylesterase PCR A
Soltu.DM.02G019900.1	46.1695	29.1421	71.6583	82.8106	beta-glucosidase
Soltu.DM.02G020040.2	8.848	25.0096	32.8405	44.8472	ATP binding cassette protein
Soltu.DM.02G020080.1	9.16838	3.47159	0.873521	2.32444	MATE efflux family protein
Soltu.DM.02G020100.1	14.8229	19.125	5.54125	9.6858	conserved hypothetical protein
Soltu.DM.02G020140.1	4.08175	26.5948	147.557	236.636	ATPase, F1 complex, gamma subunit protein
Soltu.DM.02G020150.1	10.2455	21.7577	15.6484	22.1612	conserved hypothetical protein
Soltu.DM.02G020230.3	475.628	306.4	1190.72	751.071	glyoxalase I homolog
Soltu.DM.02G020240.1	103.367	30.6759	29.1347	35.9537	APS reductase
Soltu.DM.02G020250.1	6.64043	7.53042	2.01341	2.53698	ARM repeat superfamily protein
Soltu.DM.02G020300.4	10.5787	28.9095	20.0778	31.1297	conserved hypothetical protein
Soltu.DM.02G020350.2	8.79937	54.1018	124.847	144.666	Glycine cleavage T-protein family
Soltu.DM.02G020420.1	13.4154	7.42708	4.75371	7.30851	aspartic proteinase A1
Soltu.DM.02G020430.2	25.0619	25.6153	7.50027	3.071	WRKY DNA-binding protein
Soltu.DM.02G020480.2	21.2275	39.6313	50.0675	42.7303	Predicted pyridoxal phosphate-dependent enzyme, YBL036C type
Soltu.DM.02G020520.1	5.14442	22.6909	16.4887	28.3173	tRNA synthetase class I (I, L, M and V) family protein
Soltu.DM.02G020530.1	1.55367	9.10468	5.93012	11.9194	tRNA synthetase class I (I, L, M and V) family protein
Soltu.DM.02G020650.1	1.92022	6.44223	5.52767	2.89512	conserved hypothetical protein
Soltu.DM.02G020670.1	50.849	178.485	157.235	221.276	fibrillin
Soltu.DM.02G020770.1	5.72337	7.056	2.01819	2.23263	Tetratricopeptide repeat (TPR)-like superfamily protein
Soltu.DM.02G020820.1	12.4506	33.2643	21.2901	17.1969	Ribosomal protein L18e/L15 superfamily protein
Soltu.DM.02G020840.3	16.8488	25.892	31.7358	47.9835	PHYTOENE SYNTHASE
Soltu.DM.02G020850.1	0.542272	2.88205	23.5685	186.134	glutathione S-transferase F11
Soltu.DM.02G020870.1	3.23882	6.12853	1.12356	0.321946	AMP-dependent synthetase and ligase family protein
Soltu.DM.02G020890.1	74.0064	65.5885	21.6434	32.4124	polyamine oxidase
Soltu.DM.02G020900.1	40.9258	30.4734	129.565	117.414	Class I glutamine amidotransferase-like superfamily protein
Soltu.DM.02G020920.2	5.8211	3.83243	2.0137	2.5353	P-loop containing nucleoside triphosphate hydrolases superfamily protein
Soltu.DM.02G021230.1	32.9976	8.3497	5.41276	22.5912	cytochrome C biogenesis
Soltu.DM.02G021340.1	17.8124	10.489	5.12982	7.35973	nijmegen breakage syndrome
Soltu.DM.02G021370.1	12.1068	17.9395	75.8257	64.466	FTSH protease
Soltu.DM.02G021420.1	16.5103	26.6952	5.10882	10.7944	phosphatidylinositolglycan synthase family protein
Soltu.DM.02G021440.1	104.487	74.4766	24.4411	33.4822	zinc finger (C2H2 type) family protein
Soltu.DM.02G021450.1	17.5714	14.5905	5.90778	7.95147	Homeodomain-like superfamily protein
Soltu.DM.02G021500.1	7.37946	33.1748	24.9138	40.0442	UDP-glucosyl transferase 71B8
Soltu.DM.02G021540.1	4.89734	16.1995	83.59	66.1737	3beta-hydroxysteroid-dehydrogenase/decarboxylase isoform
Soltu.DM.02G021640.1	12.0932	20.7034	20.9189	26.6566	Haloacid dehalogenase-like hydrolase (HAD) superfamily protein
Soltu.DM.02G021700.1	1.5351	0.90853	0.308159	0.264568	Core-2/I-branching beta-1,6-N-acetylglucosaminyltransferase family protein
Soltu.DM.02G021720.1	0.114715	0.817628	0.345613	0.601885	Tetratricopeptide repeat (TPR)-like superfamily protein
Soltu.DM.02G021740.2	4.27998	42.3689	29.128	41.8147	plastid transcriptionally active
Soltu.DM.02G021790.2	0.167892	0.140365	6.77601	6.84205	apyrase
Soltu.DM.02G021990.1	61.5365	38.9484	20.057	22.748	Zinc finger (CCCH-type/C3HC4-type RING finger) family protein
Soltu.DM.02G022040.1	56.3857	20.2594	17.9226	28.031	conserved hypothetical protein
Soltu.DM.02G022100.1	62.7484	103.58	212.95	214.676	CAX interacting protein
Soltu.DM.02G022130.1	183.9	190.065	58.6877	80.0294	hypothetical protein
Soltu.DM.02G022170.1	20.3912	28.6553	38.1239	33.2612	hypothetical protein
Soltu.DM.02G022190.1	53.5705	26.3371	594.204	526.78	hydroxy methylglutaryl CoA reductase
Soltu.DM.02G022290.1	116.618	60.0572	32.4221	36.2737	RNA polymerase I specific transcription initiation factor RRN3 protein
Soltu.DM.02G022300.1	41.4326	28.2755	14.8209	23.7857	plant intracellular ras group-related LRR
Soltu.DM.02G022360.1	2.07481	2.80812	0.333779	0.436216	Transcription factor jumonji (jmjC) domain-containing protein
Soltu.DM.02G022410.1	0.169551	6.12856	0.89287	1.87361	Auxin efflux carrier family protein
Soltu.DM.02G022530.1	62.9646	23.7114	12.8115	15.5887	Calcium-binding EF hand family protein
Soltu.DM.02G022610.1	2.79802	8.12201	4.59035	6.29516	C2H2-like zinc finger protein
Soltu.DM.02G022620.2	12.2229	9.38402	2.67966	3.63903	Transducin/WD40 repeat-like superfamily protein
Soltu.DM.02G022680.1	15.9731	11.5811	5.35321	2.81377	Undecaprenyl pyrophosphate synthetase family protein
Soltu.DM.02G022700.1	7.58505	328.881	90.2473	172.998	catalase
Soltu.DM.02G023120.1	11.244	3.63167	3.10627	2.04654	Arabidopsis protein of unknown function (DUF241)
Soltu.DM.02G023130.1	68.5836	6.94898	9.21488	10.1699	Regulator of Vps4 activity in the MVB pathway protein
Soltu.DM.02G023140.1	6.50225	31.648	10.9236	16.6494	RNAse E/G-like
Soltu.DM.02G023180.1	27.1844	2.94172	4.34333	6.2386	F-box family protein with a domain of unknown function (DUF295)
Soltu.DM.02G023210.1	136.557	172.778	249.959	248.933	SEC14 cytosolic factor family protein / phosphoglyceride transfer family protein
Soltu.DM.02G023240.3	4.80664	10.5073	46.2262	37.1321	Rhodanese/Cell cycle control phosphatase superfamily protein
Soltu.DM.02G023270.1	4.07233	10.8442	7.1301	6.72323	Wound-responsive family protein
Soltu.DM.02G023300.1	56.2193	38.7493	19.2404	26.914	RNA polymerase II large subunit
Soltu.DM.02G023320.1	19.1742	8.62625	4.18258	6.08963	conserved hypothetical protein
Soltu.DM.02G023350.1	1.49732	2.4735	5.46408	4.52377	FAD/NAD(P)-binding oxidoreductase family protein
Soltu.DM.02G023400.2	67.2807	71.0932	15.1206	28.7134	Eukaryotic aspartyl protease family protein
Soltu.DM.02G023440.1	60.886	125.783	106.187	137.063	conserved hypothetical protein
Soltu.DM.02G023480.1	1.29588	3.74478	2.75445	3.41367	PLAC8 family protein
Soltu.DM.02G023500.1	58.5691	30.5988	13.3852	26.331	RING/FYVE/PHD zinc finger superfamily protein
Soltu.DM.02G023590.1	0.0742617	7.71158	3.43356	9.03658	ascorbate peroxidase
Soltu.DM.02G023710.2	2.57649	1.69726	0.835816	1.49959	oligopeptide transporter
Soltu.DM.02G023730.1	7.04371	22.3363	15.0702	24.4747	Pathogenesis-related thaumatin superfamily protein
Soltu.DM.02G023780.1	48.0707	11.9402	1.95208	5.93149	Pathogenesis-related thaumatin superfamily protein
Soltu.DM.02G023800.1	5.02264	97.5878	390.727	603.243	ferredoxin-NADP(+)-oxidoreductase
Soltu.DM.02G023810.1	28.7325	13.7874	9.21633	8.48979	armadillo repeat only
Soltu.DM.02G023830.1	5.51768	20.8472	67.18	96.3113	Chaperone DnaJ-domain superfamily protein
Soltu.DM.02G023850.1	0.723072	139.323	201.271	741.707	flavanone 3-hydroxylase
Soltu.DM.02G023960.1	13.2233	81.2647	44.9379	77.1117	conserved hypothetical protein
Soltu.DM.02G024110.1	1.82469	1.92946	0.226328	1.19437	Zinc finger C-x8-C-x5-C-x3-H type family protein
Soltu.DM.02G024140.1	31.08	27.4107	47.8065	53.8748	basic pentacysteine
Soltu.DM.02G024170.2	8.65179	1.53302	1.92599	3.38286	MUTL protein homolog
Soltu.DM.02G024230.1	15.3125	17.7131	5.69938	13.8107	Translation elongation factor EF1B/ribosomal protein S6 family protein
Soltu.DM.02G024270.1	0.252997	5.2596	3.32157	2.63453	B-box type zinc finger family protein
Soltu.DM.02G024280.2	580.937	141.037	1388.13	2104.3	fructose-bisphosphate aldolase
Soltu.DM.02G024350.2	1.32977	2.0515	2.17132	2.57867	Protein of unknown function (DUF726)
Soltu.DM.02G024380.1	9.15038	92.9379	74.732	30.8334	ferulic acid 5-hydroxylase
Soltu.DM.02G024440.1	11.8318	7.37842	2.52567	5.32863	K-box region and MADS-box transcription factor family protein
Soltu.DM.02G024450.1	5.5769	41.7324	14.6535	20.2619	aldehyde dehydrogenase 3F1
Soltu.DM.02G024460.1	25.6821	10.0075	7.77598	13.4004	Oxidoreductase-like protein, N-terminal domain containing protein
Soltu.DM.02G024510.1	28.9128	28.1745	10.6612	14.188	Histidine kinase-, DNA gyrase B-, and HSP90-like ATPase family protein
Soltu.DM.02G024560.1	4.86151	11.5	12.9182	17.0863	Methylthiotransferase
Soltu.DM.02G024590.1	4.40179	2.45981	1.51983	0.348606	Peroxidase superfamily protein
Soltu.DM.02G024610.1	7.82777	4.8221	1.63975	1.46617	Peroxidase superfamily protein
Soltu.DM.02G024660.1	7.80455	21.3826	14.5727	26.6282	Dehydrin family protein
Soltu.DM.02G024670.1	276.622	890.356	1433.28	318.2	Dehydrin domain containing protein
Soltu.DM.02G024690.2	7.97724	4.27558	1.31977	3.02231	hypothetical protein
Soltu.DM.02G024700.2	8.82587	11.7034	3.23854	4.31206	MAP kinase
Soltu.DM.02G024720.1	42.1364	17.3061	9.60101	12.067	HOPZ-ACTIVATED RESISTANCE
Soltu.DM.02G024730.1	22.5384	9.68947	6.02918	8.4861	P-loop containing nucleoside triphosphate hydrolases superfamily protein
Soltu.DM.02G024820.1	434.114	321.799	105.293	164.667	galactinol synthase
Soltu.DM.02G024830.1	4.63015	7.24972	11.4699	10.5497	Glycosyl hydrolase superfamily protein
Soltu.DM.02G024870.1	173.514	119.588	25.5962	18.5266	conserved hypothetical protein
Soltu.DM.02G024900.2	0.498535	14.9504	157.048	544.927	dihydroflavonol 4-reductase
Soltu.DM.02G024970.1	4.32256	12.7193	35.2401	46.8097	Galactose mutarotase-like superfamily protein
Soltu.DM.02G025000.3	16.3255	6.98975	4.33918	7.30967	tubby like protein
Soltu.DM.02G025010.1	31.9416	17.386	4.95679	11.8148	ARM repeat superfamily protein
Soltu.DM.02G025040.1	7.64687	3.55382	2.03577	1.12593	hypothetical protein
Soltu.DM.02G025160.1	2.52561	3.90691	5.62949	6.46962	Maf-like protein
Soltu.DM.02G025180.1	32.6378	19.9093	8.39043	11.6063	Sec14p-like phosphatidylinositol transfer family protein
Soltu.DM.02G025190.2	27.759	36.7766	5.8961	5.44471	conserved hypothetical protein
Soltu.DM.02G025210.1	52.1158	687.252	242.079	246.363	succinate dehydrogenase 1-1
Soltu.DM.02G025300.1	1.27658	2.7257	2.92416	2.42883	sec7 domain-containing protein
Soltu.DM.02G025360.1	40.4561	25.1329	5.26734	13.227	hypothetical protein
Soltu.DM.02G025370.1	6.48123	1.36842	0.429154	0.224453	ovate family protein
Soltu.DM.02G025390.1	328.606	307.283	608.398	348.82	conserved hypothetical protein
Soltu.DM.02G025420.1	29.4147	23.0781	7.34803	9.35017	SIN-like family protein
Soltu.DM.02G025460.1	21.1715	7.27204	5.39107	4.91041	GRAS family transcription factor
Soltu.DM.02G025550.1	12.3975	28.2067	72.1177	57.9264	geranylgeranyl pyrophosphate synthase
Soltu.DM.02G025590.1	37.321	49.5758	72.0626	73.2274	allene oxide cyclase
Soltu.DM.02G025620.4	8.01485	44.7675	92.0434	105.476	Rhomboid-related intramembrane serine protease family protein
Soltu.DM.02G025760.1	4.27582	3.26903	8.91887	42.2117	LOB domain-containing protein
Soltu.DM.02G025810.1	0.265046	0.581436	26.7934	177.052	Ribulose bisphosphate carboxylase (small chain) family protein
Soltu.DM.02G025830.1	11.4832	3.75838	1.41715	2.93004	hypothetical protein
Soltu.DM.02G025840.2	0.0934383	0	4.02723	27.7532	Ribulose bisphosphate carboxylase (small chain) family protein
Soltu.DM.02G025940.1	0.210527	1.33633	2.70283	4.03137	abscisic acid (aba)-deficient
Soltu.DM.02G025960.1	5.42946	8.90194	8.19893	8.97466	alpha/beta-Hydrolases superfamily protein
Soltu.DM.02G026030.1	4.57573	46.87	28.1519	34.8393	Peptidyl-tRNA hydrolase family protein
Soltu.DM.02G026040.1	16.61	27.1019	44.2493	42.6291	plastidic GLC translocator
Soltu.DM.02G026060.1	379.843	81.5841	1152.56	1220.32	sterol
Soltu.DM.02G026080.1	2.7486	8.46715	4.96066	7.6536	ortholog of maize chloroplast splicing factor CRS1
Soltu.DM.02G026090.1	8.07406	6.28417	2.92197	5.16949	Protein kinase superfamily protein
Soltu.DM.02G026160.1	51.0564	21.2026	11.7768	14.03	Protein kinase superfamily protein
Soltu.DM.02G026190.1	33.4024	5.86448	5.76735	6.25891	Class I glutamine amidotransferase-like superfamily protein
Soltu.DM.02G026230.2	1.50792	43.3041	11.9516	17.8374	Plant protein of unknown function (DUF827)
Soltu.DM.02G026240.1	24.4112	13.9935	3.66216	5.87885	Octicosapeptide/Phox/Bem1p family protein
Soltu.DM.02G026260.1	32.1264	24.759	76.8155	45.5655	hypothetical protein
Soltu.DM.02G026330.2	51.8297	27.6108	14.1222	33.888	nuclear factor Y, subunit C4
Soltu.DM.02G026340.1	1.85527	23.1358	10.2266	12.8233	MATE efflux family protein
Soltu.DM.02G026430.1	15.6689	12.0834	4.48199	7.45901	DNA LIGASE
Soltu.DM.02G026450.1	0.312768	0.268129	4.72266	7.93723	S-adenosyl-L-methionine-dependent methyltransferases superfamily protein
Soltu.DM.02G026480.1	51.3427	17.2769	15.8718	1.67638	DUF4228 domain containing protein
Soltu.DM.02G026520.1	87.473	126.905	30.9955	31.5821	Translation initiation factor IF2/IF5
Soltu.DM.02G026570.1	191.035	59.9066	38.2227	60.8433	conserved hypothetical protein
Soltu.DM.02G026590.1	26.2402	104.946	99.5894	115.595	CLP protease proteolytic subunit
Soltu.DM.02G026600.2	1.98869	8.30436	5.19029	6.67393	formyltransferase, putative
Soltu.DM.02G026630.3	4.39506	6.15175	1.58231	2.79761	conserved hypothetical protein
Soltu.DM.02G026660.3	0.329853	3.11221	1.67944	2.35893	UDP-Glycosyltransferase superfamily protein
Soltu.DM.02G026680.1	3.20635	4.74116	8.49409	7.61542	DUF4228 domain containing protein
Soltu.DM.02G026750.2	6.93267	21.8723	14.4066	11.8608	ARM repeat superfamily protein
Soltu.DM.02G026780.1	0.98937	8.57694	4.24008	5.29846	Protein kinase superfamily protein
Soltu.DM.02G026790.1	14.262	31.1422	31.5707	32.169	pfkB-like carbohydrate kinase family protein
Soltu.DM.02G026830.4	6.99454	12.792	14.8713	21.626	5'-AMP-activated protein kinase-related
Soltu.DM.02G026870.3	11.4605	140.401	791.185	1140.15	serine transhydroxymethyltransferase
Soltu.DM.02G026880.1	34.8858	84.4951	79.6186	83.9094	Zincin-like metalloproteases family protein
Soltu.DM.02G026910.2	8.13901	43.426	25.8001	38.1103	conserved hypothetical protein
Soltu.DM.02G026920.1	2.31697	6.82228	4.23083	6.28444	Protein of unknown function (duplicated DUF1399)
Soltu.DM.02G026960.1	3.72457	12.5044	8.82732	7.87918	Glycosyl hydrolase family protein
Soltu.DM.02G026990.1	13.8483	18.5446	5.0283	6.77302	Zinc finger (C3HC4-type RING finger) family protein
Soltu.DM.02G027010.4	84.7352	43.0346	14.3598	29.8041	SPT2 chromatin protein
Soltu.DM.02G027060.1	9.48032	9.30485	2.8516	3.19227	basic helix-loop-helix (bHLH) DNA-binding superfamily protein
Soltu.DM.02G027090.1	2.06394	1.2736	0.599346	0.374528	hexokinase-like
Soltu.DM.02G027140.2	40.1362	97.6874	160.426	102.764	cytochrome c oxidase-related
Soltu.DM.02G027160.1	40.4508	72.0265	64.5096	54.1926	nitrogen fixation S (NIFS)-like
Soltu.DM.02G027190.1	1.85583	0.602384	3.76079	1.99628	xyloglucan endotransglucosylase/hydrolase
Soltu.DM.02G027250.1	21.5463	54.9789	39.6415	46.5518	branched-chain amino acid aminotransferase 5 / branched-chain amino acid transaminase 5 (BCAT5)
Soltu.DM.02G027270.1	5.25646	2.93817	0.856278	1.52456	1-aminocyclopropane-1-carboxylate synthase
Soltu.DM.02G027280.1	261.931	127.958	78.0939	124.373	conserved hypothetical protein
Soltu.DM.02G027300.1	85.6771	51.9295	25.4901	33.5974	GTP-binding protein, HflX
Soltu.DM.02G027530.1	6.50095	3.71228	2.08412	1.09835	Galactosyl transferase GMA12/MNN10 family protein
Soltu.DM.02G027580.1	28.9514	17.4059	9.71375	10.7841	N-acetyl-l-glutamate synthase
Soltu.DM.02G027590.1	77.4634	116.079	226.017	156.743	NADH-ubiquinone oxidoreductase-related
Soltu.DM.02G027680.1	2.46799	3.5211	4.41328	5.23428	conserved hypothetical protein
Soltu.DM.02G027700.1	3.81085	3.76471	8.99684	7.76361	APS kinase
Soltu.DM.02G027740.1	33.2125	8.27925	2.43961	7.43117	calcium ATPase
Soltu.DM.02G027750.1	7.39435	3.94769	2.49265	3.06792	BTB and TAZ domain protein
Soltu.DM.02G027760.1	22.8747	14.6531	6.33078	9.68356	formin homolog
Soltu.DM.02G027790.1	10.4237	13.782	3.25353	4.48209	Potential Queuosine, Q, salvage protein family domain containing protein
Soltu.DM.02G027830.1	14.5859	44.0706	50.53	57.8841	Phototropic-responsive NPH3 family protein
Soltu.DM.02G027850.1	16.4477	14.1538	60.7231	45.39	Peroxidase superfamily protein
Soltu.DM.02G027860.1	16.0356	7.73745	3.70239	2.77104	conserved hypothetical protein
Soltu.DM.02G027870.1	3.70391	1.07542	0.43263	0.903403	Phototropic-responsive NPH3 family protein
Soltu.DM.02G027920.2	6.32098	6.56748	12.5654	8.93242	Subtilase family protein
Soltu.DM.02G027930.1	0.860528	1.243	1.6336	0.883944	Subtilase family protein
Soltu.DM.02G027940.1	4.05186	184.468	93.9044	97.9491	Protein of unknown function (DUF1230)
Soltu.DM.02G027990.1	69.4992	39.5166	25.4513	21.4713	Protein phosphatase 2C family protein
Soltu.DM.02G028000.1	2.43893	1.37181	0.827941	2.78095	alpha/beta-Hydrolases superfamily protein
Soltu.DM.02G028040.1	405.588	130.569	60.5934	170.177	hypothetical protein
Soltu.DM.02G028110.2	1.205	2.64181	2.40226	3.49032	cytochrome p450 81d1
Soltu.DM.02G028120.1	22.0172	24.0044	40.397	30.3084	cytochrome P450, family 81, subfamily D, polypeptide
Soltu.DM.02G028180.1	14.0184	16.52	21.8963	26.2544	heavy metal atpase
Soltu.DM.02G028190.1	156.074	85.1659	50.3052	55.2198	myb domain protein r1
Soltu.DM.02G028210.1	4.87874	2.35514	1.33466	1.02143	end binding protein 1C
Soltu.DM.02G028250.1	49.6217	28.5009	17.7406	13.3356	SKP1/ASK1-interacting protein
Soltu.DM.02G028260.1	7.16333	20.8784	13.0328	16.0768	PTEN
Soltu.DM.02G028370.1	7.65052	2.37302	2.59841	3.49771	Leucine-rich repeat protein kinase family protein
Soltu.DM.02G028410.2	9.44206	35.645	20.663	32.2601	Cystathionine beta-synthase (CBS) family protein
Soltu.DM.02G028440.1	2.29847	4.52073	8.58447	8.12893	conserved hypothetical protein
Soltu.DM.02G028580.1	0.154465	0.487106	0.362702	0.208284	DNA-directed DNA polymerases
Soltu.DM.02G028660.1	2.53179	0.969927	0.574566	0.629505	Nucleoporin autopeptidase
Soltu.DM.02G028780.1	69.1685	56.3359	14.4359	12.2287	alpha/beta-Hydrolases superfamily protein
Soltu.DM.02G028810.1	8.21585	19.734	13.9922	10.9021	Remorin family protein
Soltu.DM.02G028820.1	17.3421	43.5253	106.992	117.765	zeaxanthin epoxidase (ZEP) (ABA1)
Soltu.DM.02G028830.1	9.77475	8.74133	3.46261	3.98581	conserved hypothetical protein
Soltu.DM.02G028850.1	179.552	105.405	46.9001	68.184	Alternative splicing regulator domain containing protein
Soltu.DM.02G028940.1	27.986	32.34	9.50865	12.4397	conserved hypothetical protein
Soltu.DM.02G028970.2	25.1625	12.5569	9.40475	15.0258	MATE efflux family protein
Soltu.DM.02G029030.1	13.6803	28.5668	38.077	46.9276	methionine aminopeptidase 1D
Soltu.DM.02G029090.1	1.41164	3.05005	2.63276	2.56228	P-loop containing nucleoside triphosphate hydrolases superfamily protein
Soltu.DM.02G029270.2	8.63597	16.779	13.4334	14.8821	mitogen-activated protein kinase kinase kinase
Soltu.DM.02G029300.1	15.7589	6.56224	1.50152	1.8754	Homeodomain-like superfamily protein
Soltu.DM.02G029330.1	16.9101	11.2337	6.10399	9.99188	Disease resistance protein (CC-NBS-LRR class) family
Soltu.DM.02G029370.1	14.2425	11.5191	4.69938	8.37687	Disease resistance protein (CC-NBS-LRR class) family
Soltu.DM.02G029390.2	55.8007	42.5423	16.6508	31.4219	Disease resistance protein (CC-NBS-LRR class) family
Soltu.DM.02G029410.1	62.5906	31.2891	14.7455	24.7319	Disease resistance protein (CC-NBS-LRR class) family
Soltu.DM.02G029430.1	87.2892	50.2968	24.9402	43.6959	SKU5 similar
Soltu.DM.02G029450.1	0.229562	1.32477	0.573646	0.62621	cytochrome P450, family 76, subfamily C, polypeptide
Soltu.DM.02G029600.1	15.9718	3.63709	4.73934	4.96819	Zinc-finger domain of monoamine-oxidase A repressor R1
Soltu.DM.02G029690.2	7.58437	6.96418	2.50794	3.89089	Protein of unknown function (DUF1162)
Soltu.DM.02G029700.1	16.5003	17.4195	5.68543	11.5801	Protein of unknown function (DUF1162)
Soltu.DM.02G029710.1	0	0.399532	7.29173	13.4312	conserved hypothetical protein
Soltu.DM.02G029720.2	37.4258	11.6316	7.45883	11.8898	Protein kinase superfamily protein
Soltu.DM.02G029730.1	7.99502	34.1136	89.9799	90.0799	homolog of Synechocystis YCF37
Soltu.DM.02G029790.1	20.936	59.2351	954.395	995.923	photosystem II subunit O-2
Soltu.DM.02G029800.4	5.62957	11.0176	9.8219	12.7544	conserved hypothetical protein
Soltu.DM.02G029810.1	14.6333	32.8287	26.5814	34.2596	co-factor for nitrate, reductase and xanthine dehydrogenase
Soltu.DM.02G029820.1	7.47754	35.2059	12.3849	6.52897	conserved hypothetical protein
Soltu.DM.02G029830.1	17.8224	10.4905	5.31878	6.01222	DUF4228 domain containing protein
Soltu.DM.02G029870.1	2.96912	4.5189	1.07565	1.83648	BTB/POZ domain-containing protein At3g50780
Soltu.DM.02G029910.1	77.8804	47.7539	22.1237	37.3595	protein kinase family protein / peptidoglycan-binding LysM domain-containing protein
Soltu.DM.02G030030.1	71.8955	83.0815	20.3005	27.3766	conserved hypothetical protein
Soltu.DM.02G030040.1	0.967908	1661.94	324.999	479.817	NAD(P)-binding Rossmann-fold superfamily protein
Soltu.DM.02G030050.1	8.55342	13.643	2.29522	1.70509	Protein kinase superfamily protein
Soltu.DM.02G030070.2	118.685	57.8644	42.3052	50.8244	glycosyl hydrolase family 81 protein
Soltu.DM.02G030090.1	30.016	12.5025	10.3015	15.8206	TRICHOME BIREFRINGENCE-LIKE
Soltu.DM.02G030100.1	30.0858	18.9567	9.80962	11.3436	TRICHOME BIREFRINGENCE-LIKE
Soltu.DM.02G030150.1	313.625	95.1368	29.9844	25.4023	Cellulose-synthase-like C4
Soltu.DM.02G030160.1	4.95172	3.70797	0.210076	0.126088	Methylenetetrahydrofolate reductase family protein
Soltu.DM.02G030170.1	175.041	102.02	12.6415	35.0571	Methylenetetrahydrofolate reductase family protein
Soltu.DM.02G030180.1	2411.89	382.542	637.68	706.587	conserved peptide upstream open reading frame
Soltu.DM.02G030190.1	1192.29	291.541	188.678	481.982	Adenosylmethionine decarboxylase family protein
Soltu.DM.02G030200.1	99.9027	51.5026	21.2404	34.3593	Ribosomal RNA-processing protein 7 (RRP7) C-terminal domain containing protein
Soltu.DM.02G030270.1	90.3029	38.9631	14.222	15.1368	hypothetical protein
Soltu.DM.02G030280.1	4.10188	1.39917	0.710097	1.00061	CONSTANS-like
Soltu.DM.02G030300.1	5.62518	2.84864	0.823241	2.07772	B-box type zinc finger protein with CCT domain
Soltu.DM.02G030360.2	74.2398	36.5202	23.2395	40.9663	galacturonosyltransferase
Soltu.DM.02G030380.1	3.02384	6.27442	5.37431	3.91074	RING/U-box superfamily protein
Soltu.DM.02G030410.2	52.9862	35.911	17.268	22.5157	Transmembrane amino acid transporter family protein
Soltu.DM.02G030470.3	1.27708	1.60572	0.187404	0.395994	alpha/beta-Hydrolases superfamily protein
Soltu.DM.02G030540.1	6.56417	7.27822	23.8927	38.6736	Pollen Ole e 1 allergen and extensin family protein
Soltu.DM.02G030570.2	3.51556	12.8203	6.54452	5.38256	Regulator of chromosome condensation (RCC1) family protein
Soltu.DM.02G030700.1	3.53369	3.36274	1.36534	1.15743	Malectin/receptor-like protein kinase family protein
Soltu.DM.02G030740.1	1.27636	0.455017	6.68509	12.79	hypothetical protein
Soltu.DM.02G030770.1	16.5293	23.1106	5.80206	7.79227	methyl esterase
Soltu.DM.02G030800.1	11.2961	7.60875	2.23797	4.10458	chitin elicitor receptor kinase
Soltu.DM.02G030820.1	78.3098	119.567	202.292	139.982	conserved hypothetical protein
Soltu.DM.02G030830.1	0.745352	2.2961	1.65695	2.24908	Nuclear transport factor 2 (NTF2) family protein with RNA binding (RRM-RBD-RNP motifs) domain
Soltu.DM.02G030900.1	2.40844	1.74736	0.789522	1.41076	Putative endonuclease or glycosyl hydrolase
Soltu.DM.02G030970.1	19.684	13.7083	5.00952	8.28035	folate transporter
Soltu.DM.02G030980.1	8.63994	5.37141	1.26306	2.20115	basic helix-loop-helix (bHLH) DNA-binding superfamily protein
Soltu.DM.02G031010.1	14.1261	16.0294	4.87393	6.18627	Transcription factor PAR2
Soltu.DM.02G031100.1	227.416	158.379	68.5764	94.2445	membrane-anchored ubiquitin-fold protein
Soltu.DM.02G031140.1	2.4413	14.4884	4.61235	5.52142	Pentatricopeptide repeat (PPR) superfamily protein
Soltu.DM.02G031290.1	0.824233	3.41714	1.53963	2.084	UDP-glucosyl transferase 71B1
Soltu.DM.02G031320.1	2.1985	11.9376	7.23637	7.39917	Tetratricopeptide repeat (TPR)-like superfamily protein
Soltu.DM.02G031330.1	7.05512	76.8873	22.8224	33.2576	chorismate mutase
Soltu.DM.02G031390.1	4.08047	17.3929	13.742	20.304	Domain of unknown function (DUF3598)
Soltu.DM.02G031400.1	0.34468	0.495711	1.23988	1.60623	WRKY DNA-binding protein
Soltu.DM.02G031460.1	3.88479	8.64858	7.00855	8.78912	Protein of unknown function (DUF1997)
Soltu.DM.02G031490.1	2.8327	1.68265	0.460379	0.562789	EXS (ERD1/XPR1/SYG1) family protein
Soltu.DM.02G031500.1	0.741207	16.3847	4.15906	4.93645	EXS (ERD1/XPR1/SYG1) family protein
Soltu.DM.02G031510.1	5.27607	8.16485	1.52384	2.42357	EXS (ERD1/XPR1/SYG1) family protein
Soltu.DM.02G031580.1	0.586071	3.04057	1.06345	0.752884	Tetratricopeptide repeat (TPR)-like superfamily protein
Soltu.DM.02G031590.1	13.2635	11.0189	4.26291	4.2597	RNA-binding KH domain-containing protein
Soltu.DM.02G031620.1	9.65465	5.21304	2.59932	1.13586	Calcium-binding EF-hand family protein
Soltu.DM.02G031630.1	12.342	9.99078	3.88043	14.0824	cycling DOF factor
Soltu.DM.02G031690.1	23.0918	26.2669	63.2906	61.3511	starch synthase
Soltu.DM.02G031740.2	43.5853	24.001	10.8908	34.6552	Protein of unknown function (DUF1666)
Soltu.DM.02G031800.1	0.998717	1.14261	2.33654	0.605502	Tubulin/FtsZ family protein
Soltu.DM.02G031890.1	11.7766	25.8558	19.7932	20.0142	Galactose mutarotase-like superfamily protein
Soltu.DM.02G031970.1	19.1736	11.3397	5.18589	6.75115	stomatal cytokinesis defective / SCD1 protein (SCD1)
Soltu.DM.02G031980.1	101.028	77.2979	28.5114	31.9128	high mobility group
Soltu.DM.02G032150.1	1.10017	6.17233	4.90997	4.98495	Tetratricopeptide repeat (TPR)-like superfamily protein
Soltu.DM.02G032170.1	629.345	214.966	72.2876	81.5279	P-loop containing nucleoside triphosphate hydrolases superfamily protein
Soltu.DM.02G032250.2	49.0867	48.7939	10.3629	20.2804	Protein of unknown function (DUF1336)
Soltu.DM.02G032340.1	28.8551	83.4521	87.9292	93.2769	chloroplast signal recognition particle component (CAO)
Soltu.DM.02G032350.1	1.39823	4.1773	2.44197	2.69916	SIN3-like
Soltu.DM.02G032360.1	1.5585	0.895146	0.217205	0.975515	SIN3-like
Soltu.DM.02G032380.1	81.4821	35.6277	22.441	10.51	galacturonosyltransferase-like
Soltu.DM.02G032390.1	70.5721	67.2997	208.902	244.825	DUF760 domain containing protein
Soltu.DM.02G032430.1	3.97381	8.86812	1.45311	3.85979	DP-E2F-like
Soltu.DM.02G032480.2	2.95615	3.21967	0.942179	1.55208	F-box and associated interaction domains-containing protein
Soltu.DM.02G032500.1	22.6777	38.4818	56.9686	83.4731	Pyridoxamine 5'-phosphate oxidase family protein
Soltu.DM.02G032520.2	87.8248	133.417	244.522	197.781	51 kDa subunit of complex I
Soltu.DM.02G032530.1	100.411	270.078	284.13	285.52	ferredoxin thioredoxin reductase catalytic beta chain family protein
Soltu.DM.02G032550.1	67.0883	32.185	8.64195	26.3206	zinc finger (AN1-like) family protein
Soltu.DM.02G032570.1	34.3942	14.7475	11.2675	14.0688	Peroxidase superfamily protein
Soltu.DM.02G032600.1	3.96626	29.6199	67.8011	108.547	Heavy metal transport/detoxification superfamily protein
Soltu.DM.02G032740.1	4.03273	18.0563	7.21055	7.77065	Potassium transporter family protein
Soltu.DM.02G032760.1	15.9487	6.06015	2.84746	4.09413	aldehyde dehydrogenase 2B7
Soltu.DM.02G032770.1	26.6722	6.41235	5.44039	5.76238	aldehyde dehydrogenase 2B7
Soltu.DM.02G032830.2	1.43806	9.54913	16.0429	23.112	cyclophilin
Soltu.DM.02G032850.1	18.7625	76.0373	104.038	155.801	conserved hypothetical protein
Soltu.DM.02G032860.1	223.481	126.893	372.011	246.58	formate dehydrogenase
Soltu.DM.02G032920.1	13.137	29.3079	40.6461	52.1728	DegP protease
Soltu.DM.02G032930.1	0	0.142964	1.07492	1.46218	carbonic anhydrase
Soltu.DM.02G032950.3	34.7905	23.038	10.2107	15.4005	ATPase E1-E2 type family protein / haloacid dehalogenase-like hydrolase family protein
Soltu.DM.02G032990.1	2.56438	83.2034	13.3056	39.6142	NAD(P)-binding Rossmann-fold superfamily protein
Soltu.DM.02G033000.1	1.84891	2.21303	3.40103	2.56885	conserved hypothetical protein
Soltu.DM.02G033020.1	6.39835	130.406	161.315	246.807	ribosomal protein L12-A
Soltu.DM.02G033040.1	13.6613	183.066	225.877	360.486	ribosomal protein L12-C
Soltu.DM.02G033050.1	31.4087	105.087	72.1971	62.3611	monodehydroascorbate reductase
Soltu.DM.02G033080.3	11.3771	21.0765	18.6769	25.2176	peptide deformylase 1B
Soltu.DM.02G033120.1	0.931372	0.909517	17.4227	28.0876	phosphoenolpyruvate (pep)/phosphate translocator
Soltu.DM.02G033160.1	22.4992	17.6875	7.45627	10.4123	polyribonucleotide nucleotidyltransferase, putative
Soltu.DM.02G033170.1	24.1476	20.6167	7.64233	8.27663	cysteine-rich RLK (RECEPTOR-like protein kinase)
Soltu.DM.02G033230.1	108.102	100.304	30.3548	18.789	Raffinose synthase family protein
Soltu.DM.02G033310.1	6.32235	2.83533	0.777568	1.77455	WEB family protein At4g27595, chloroplastic
Soltu.DM.02G033370.1	8.45872	33.3441	28.1088	12.9184	conserved hypothetical protein
Soltu.DM.02G033440.1	2.30287	1.70844	0.338952	0.105193	NAC domain containing protein
Soltu.DM.02G033450.1	39.2406	16.7263	13.5477	16.6558	beta-1,4-N-acetylglucosaminyltransferase family protein
Soltu.DM.02G033460.3	8.56825	21.4905	18.3462	18.5362	glucuronokinase G
Soltu.DM.02G033480.1	1.90826	11.0803	11.1206	14.5499	Pseudouridine synthase family protein
Soltu.DM.02G033520.2	35.1971	58.7961	81.4947	66.6275	SGF29 tudor-like domain
Soltu.DM.02G033610.1	0	2.2238	8.18147	14.7914	S-adenosyl-L-methionine-dependent methyltransferases superfamily protein
Soltu.DM.02G033640.1	5.51592	19.6364	14.7984	7.25258	Pectin lyase-like superfamily protein
Soltu.DM.02G033650.2	5.79175	13.7637	14.2401	7.62687	CCT motif family protein
Soltu.DM.02G033660.1	28.3409	81.3123	177.881	85.7443	HSP20-like chaperones superfamily protein
Soltu.DM.02G033680.1	2.43782	8.39095	8.16723	9.80632	Pentatricopeptide repeat (PPR-like) superfamily protein
Soltu.DM.02G033740.1	87.5116	343.04	171.457	160.286	succinate dehydrogenase 2-2
Soltu.DM.02G033790.1	33.6776	84.9751	59.8676	60.9172	DUF971 domain containing protein
Soltu.DM.02G033940.1	1.44514	4.8838	0.438713	0.145955	lysine histidine transporter
Soltu.DM.02G034040.1	23.9927	16.8586	7.1768	6.50701	Endosomal targeting BRO1-like domain-containing protein
Soltu.DM.02G034080.1	192.375	45.4093	19.0833	9.82443	calmodulin-like
Soltu.DM.02G034150.1	0.219376	1.8437	0.751293	0.183695	P-loop containing nucleoside triphosphate hydrolases superfamily protein
Soltu.DM.02G034250.1	393.127	108.401	74.8391	84.8911	Peroxidase superfamily protein
Soltu.DM.02G034460.1	109.416	114.764	37.8	67.2661	senescence-related gene
Soltu.DM.02G034470.1	31.2295	19.4704	8.16251	15.1025	hydroxyproline-rich glycoprotein family protein
Soltu.DM.02G034480.1	14.6608	30.0159	35.9379	40.5582	shikimate kinase like
Soltu.DM.02G034500.1	16.3272	30.4422	29.8484	35.8747	Esterase/lipase/thioesterase family protein
Soltu.DM.02G034690.1	19.6258	18.1488	6.34659	9.72434	Protein of unknown function (DUF803)
Soltu.DM.02G034700.1	31.587	22.1946	10.2706	15.3001	ARM repeat superfamily protein
Soltu.DM.03G000050.1	7.75574	27.8229	44.9873	47.4118	Peptidase family M48 family protein
Soltu.DM.03G000060.1	3.3197	15.3354	15.6025	18.6501	S-adenosyl-L-methionine-dependent methyltransferases superfamily protein
Soltu.DM.03G000220.1	0.772397	4.16841	1.3189	1.17991	Ribosomal L18p/L5e family protein
Soltu.DM.03G000230.1	5.82964	57.7214	47.6868	73.4186	2Fe-2S ferredoxin-like superfamily protein
Soltu.DM.03G000310.1	26.9359	114.937	191.568	248.239	S-adenosyl-L-methionine-dependent methyltransferases superfamily protein
Soltu.DM.03G000480.1	11.0573	62.2598	16.8565	18.7121	magnesium transporter
Soltu.DM.03G000510.1	94.8881	36.3765	30.4518	31.6928	TRAF-like superfamily protein
Soltu.DM.03G000640.1	25.6484	2.58783	5.09732	3.77733	myb domain protein
Soltu.DM.03G000790.1	67.4133	136.728	170.654	181.613	isopropyl malate isomerase large subunit
Soltu.DM.03G000810.1	120.266	39.6519	18.0887	25.4672	Kinase-related protein of unknown function (DUF1296)
Soltu.DM.03G000820.1	25.2448	766.039	2160.64	744.366	chlorophyll A/B binding protein
Soltu.DM.03G000830.1	0.326407	11.9744	158.174	15.2456	chlorophyll A/B binding protein
Soltu.DM.03G000840.1	0	0.236962	6.07115	5.16227	chlorophyll A/B binding protein
Soltu.DM.03G000850.1	0.0428753	2.62548	18.1251	4.83692	chlorophyll A/B binding protein
Soltu.DM.03G000860.1	0	0.749623	5.62774	3.52515	chlorophyll A/B binding protein
Soltu.DM.03G000870.1	1.15505	13.0991	116.26	82.1342	chlorophyll A/B binding protein
Soltu.DM.03G000890.1	3.03425	18.5452	19.8694	16.5159	SufE/NifU family protein
Soltu.DM.03G000900.1	0	5.43319	46.8393	27.2536	chlorophyll A/B binding protein
Soltu.DM.03G000930.1	5.43912	8.33265	10.9402	8.01077	purine permease
Soltu.DM.03G001070.1	3.35917	0.698167	0.202321	0.561685	Leucine-rich repeat transmembrane protein kinase
Soltu.DM.03G001120.1	28.0312	17.3061	8.31463	10.8328	BES1/BZR1 homolog
Soltu.DM.03G001330.1	0.491824	1.06727	1.04824	0.909547	receptor like protein
Soltu.DM.03G001360.1	1.48572	1.02518	0.532811	0.740032	Leucine-rich repeat transmembrane protein kinase
Soltu.DM.03G001790.1	86.7227	44.8608	12.6027	31.2069	Protein of unknown function, DUF538
Soltu.DM.03G001920.4	6.97697	23.0915	15.2255	10.722	Protein NUCLEAR FUSION DEFECTIVE 6, chloroplastic/mitochondrial
Soltu.DM.03G001960.1	20.4685	11.0034	4.84914	7.01088	Zinc finger C-x8-C-x5-C-x3-H type family protein
Soltu.DM.03G002140.1	5.49865	12.8672	34.6942	25.2452	Aluminium induced protein with YGL and LRDR motifs
Soltu.DM.03G002260.2	20.9686	20.4432	6.27615	14.269	SNF2 domain-containing protein / helicase domain-containing protein / zinc finger protein-related
Soltu.DM.03G002320.1	8.57486	4.92933	1.02137	4.22783	hypothetical protein
Soltu.DM.03G002330.1	12.1911	11.8085	3.80353	6.46024	ARF-GAP domain
Soltu.DM.03G002380.1	31.4793	27.326	57.4399	60.8123	F-box family protein
Soltu.DM.03G002430.1	20.305	31.5587	32.7463	28.5979	Adenine nucleotide alpha hydrolases-like superfamily protein
Soltu.DM.03G002490.1	27.9379	57.1956	65.2254	19.1135	Peroxidase superfamily protein
Soltu.DM.03G002560.1	2.18531	13.63	5.38257	4.67848	Tetratricopeptide repeat (TPR)-like superfamily protein
Soltu.DM.03G002670.1	8.54186	4.64414	1.79217	1.70868	APS reductase
Soltu.DM.03G002730.1	50.8369	59.6545	19.1166	24.7633	calcium-dependent protein kinase
Soltu.DM.03G002770.1	8.09735	48.8297	28.5387	34.6818	ATP binding cassette protein
Soltu.DM.03G002910.1	47.8455	6.80943	18.1579	25.7292	xyloglucan endotransglucosylase/hydrolase
Soltu.DM.03G002970.1	0.284211	64.6698	17.059	31.2944	PHYTOENE SYNTHASE
Soltu.DM.03G003040.1	1.48366	1.03543	0.10663	0.289362	P-loop containing nucleoside triphosphate hydrolases superfamily protein
Soltu.DM.03G003080.1	2.20134	1.68266	0.140939	0.411841	P-loop containing nucleoside triphosphate hydrolases superfamily protein
Soltu.DM.03G003090.2	23.0427	11.1381	1.93686	3.1958	P-loop containing nucleoside triphosphate hydrolases superfamily protein
Soltu.DM.03G003200.1	10.1693	13.6035	18.8486	23.4505	hydroxy methylglutaryl CoA reductase
Soltu.DM.03G003240.1	2.42695	7.38355	5.5829	6.22249	RING/U-box superfamily protein
Soltu.DM.03G003280.1	5.52102	27.109	14.0839	10.711	Transmembrane amino acid transporter family protein
Soltu.DM.03G003330.1	45.8096	27.7703	13.496	19.372	RNA-binding (RRM/RBD/RNP motifs) family protein
Soltu.DM.03G003340.1	30.2365	22.6607	8.5085	9.79781	Protein kinase superfamily protein
Soltu.DM.03G003390.1	1.91124	11.658	6.0891	8.54353	AMP-dependent synthetase and ligase family protein
Soltu.DM.03G003400.1	4.4271	27.9088	25.7419	18.5846	S-adenosyl-L-methionine-dependent methyltransferases superfamily protein
Soltu.DM.03G003460.1	1.11309	3.10076	3.96174	1.49794	NEP-interacting protein
Soltu.DM.03G003550.1	0.580829	0.904462	2.88651	5.69925	ubiquitin-conjugating enzyme
Soltu.DM.03G003570.1	30.1644	77.0008	46.9521	46.9494	conserved hypothetical protein
Soltu.DM.03G003610.1	3.29058	9.60388	6.26417	7.53424	S-adenosyl-L-methionine-dependent methyltransferases superfamily protein
Soltu.DM.03G003710.1	157.029	114.684	53.0454	114.081	calcium-dependent protein kinase
Soltu.DM.03G003760.1	0.204597	0.445829	0.560477	0.467613	Leucine-rich receptor-like protein kinase family protein
Soltu.DM.03G003780.2	14.6051	28.0265	41.8541	32.7697	Serine carboxypeptidase S28 family protein
Soltu.DM.03G003830.1	0.883888	4.98803	5.04766	5.49236	GATA transcription factor
Soltu.DM.03G003910.1	9.71674	25.2539	18.9246	19.8791	N-terminal nucleophile aminohydrolases (Ntn hydrolases) superfamily protein
Soltu.DM.03G003950.2	1.45016	3.23343	0.357801	0.763561	cytochrome BC1 synthesis
Soltu.DM.03G004090.1	10.7212	9.22684	3.87941	5.84624	syntaxin of plants
Soltu.DM.03G004250.1	1.45432	7.33792	51.5019	66.5532	conserved hypothetical protein
Soltu.DM.03G004300.2	33.4419	36.9703	52.4894	51.0921	Radical SAM superfamily protein
Soltu.DM.03G004390.1	6.05902	38.0681	45.234	61.5461	acclimation of photosynthesis to environment
Soltu.DM.03G004410.1	17.9916	43.7511	44.1261	55.9575	Ribosomal protein PSRP-3/Ycf65
Soltu.DM.03G004480.1	3.32323	58.796	954.508	1626	Ribulose bisphosphate carboxylase (small chain) family protein
Soltu.DM.03G004490.1	1.72637	6.75798	3.16727	4.4533	conserved hypothetical protein
Soltu.DM.03G004590.1	4.43325	5.05939	1.1744	2.00856	alpha/beta-Hydrolases superfamily protein
Soltu.DM.03G004830.1	0	2.19267	13.5498	6.07749	chlorophyll A/B binding protein
Soltu.DM.03G004860.1	19.882	9.54632	4.63025	7.95811	Protein with RING/U-box and TRAF-like domains
Soltu.DM.03G004870.1	56.8775	37.099	8.71271	8.10413	PHE ammonia lyase
Soltu.DM.03G004900.1	155.641	81.553	40.3566	24.7871	PHE ammonia lyase
Soltu.DM.03G004960.1	95.4782	42.2886	28.2799	34.4752	DegP protease
Soltu.DM.03G004990.1	10.703	3.08751	0.782009	2.07554	ARM repeat superfamily protein
Soltu.DM.03G005030.1	11.4146	44.483	34.2363	47.282	NAD(P)H dehydrogenase C1
Soltu.DM.03G005220.1	45.3854	28.6166	134.31	116.66	cytochrome c oxidase-related
Soltu.DM.03G005250.1	115.225	137.881	23.3564	64.7751	Phototropic-responsive NPH3 family protein
Soltu.DM.03G005260.2	2.86207	15.0213	6.20397	2.89768	branched-chain amino acid aminotransferase 5 / branched-chain amino acid transaminase 5 (BCAT5)
Soltu.DM.03G005350.1	2.47571	2.28821	25.4925	1.10511	R-protein L3 B
Soltu.DM.03G005400.1	4.23934	15.9651	10.7845	11.9855	N-acetyl-l-glutamate synthase
Soltu.DM.03G005410.1	65.8031	54.9297	116.232	97.5211	ADP-ribosylation factor-like A1D
Soltu.DM.03G005420.1	19.9749	25.0074	7.1094	12.7992	glycosyl hydrolase family protein
Soltu.DM.03G005430.1	57.2794	151.277	96.0573	79.4617	Translation protein SH3-like family protein
Soltu.DM.03G005460.1	2.87489	1.17074	0.468698	0.51118	Tetratricopeptide repeat (TPR)-like superfamily protein
Soltu.DM.03G005520.1	0.526134	3.31157	5.74415	5.17683	Peroxidase superfamily protein
Soltu.DM.03G005630.1	9.24795	12.1336	17.0612	17.8806	FAD-dependent oxidoreductase family protein
Soltu.DM.03G005640.1	5.63394	44.8676	68.8359	45.835	GroES-like zinc-binding dehydrogenase family protein
Soltu.DM.03G005660.1	0.223096	1.12381	6.2915	0.808398	alcohol dehydrogenase
Soltu.DM.03G005670.1	3.25909	36.2403	35.84	41.4681	GroES-like zinc-binding dehydrogenase family protein
Soltu.DM.03G005690.2	0.634261	1.59	2.03647	1.37979	GroES-like zinc-binding dehydrogenase family protein
Soltu.DM.03G005770.1	1.11574	6.52489	2.12989	1.40994	Integrase-type DNA-binding superfamily protein
Soltu.DM.03G005870.1	3.69108	7.72239	6.44477	9.41812	nicotinate phosphoribosyltransferase
Soltu.DM.03G005920.1	14.8413	44.3431	31.7625	48.8162	accelerated cell death 2 (ACD2)
Soltu.DM.03G006090.1	9.10549	9.42831	14.192	18.9918	methyl esterase
Soltu.DM.03G006120.4	2.25474	16.8816	5.52033	6.36063	methyl esterase
Soltu.DM.03G006180.2	9.70887	35.5557	52.0571	69.8045	conserved hypothetical protein
Soltu.DM.03G006520.1	4.56438	74.8628	15.2838	20.9247	cell division protein ftsH, putative
Soltu.DM.03G006530.1	2.84074	13.3638	7.81921	9.08804	cell division protein ftsH, putative
Soltu.DM.03G006540.1	23.4608	26.4593	6.87503	8.7014	Ribosomal RNA-processing protein 7 (RRP7) C-terminal domain containing protein
Soltu.DM.03G006610.1	7.60007	7.08558	2.75735	4.50857	ARM repeat superfamily protein
Soltu.DM.03G007180.3	0.634346	7.9913	18.1575	20.6455	DUF4336 domain containing protein
Soltu.DM.03G007760.1	1837.33	452.817	575.183	714.068	alpha-glucan phosphorylase
Soltu.DM.03G007800.1	12.6464	16.0815	4.50795	5.39904	PHD finger family protein
Soltu.DM.03G008230.1	2.03959	2.57023	4.42292	3.29958	3-dehydroquinate synthase II domain containing protein
Soltu.DM.03G008600.1	9.21323	13.224	3.41459	4.88411	Small GTP-binding protein
Soltu.DM.03G008740.1	5.5359	16.8598	34.1055	24.1278	Rhodanese/Cell cycle control phosphatase superfamily protein
Soltu.DM.03G008750.2	5.72552	17.4748	37.2221	26.0684	Rhodanese/Cell cycle control phosphatase superfamily protein
Soltu.DM.03G008850.1	3.835	31.9462	11.2029	17.6657	Core-2/I-branching beta-1,6-N-acetylglucosaminyltransferase family protein
Soltu.DM.03G008980.1	30.4087	47.4245	62.6805	80.9222	Major facilitator superfamily protein
Soltu.DM.03G009140.1	12.7072	10.0459	4.02177	5.7974	Tubulin binding cofactor C domain-containing protein
Soltu.DM.03G009320.1	11.7241	29.6022	57.9284	71.3466	Peptidase S41 family protein
Soltu.DM.03G009350.1	6.92174	25.8421	21.5638	19.3182	Transducin/WD40 repeat-like superfamily protein
Soltu.DM.03G009360.2	29.987	16.7652	7.40929	17.1928	ATP-binding cassette A2
Soltu.DM.03G009630.1	0.144605	1.46483	1.53421	2.01206	MATE efflux family protein
Soltu.DM.03G009720.1	0.597669	4.05147	1.20608	1.13473	mitochondrial RNAediting factor
Soltu.DM.03G009780.1	61.2919	33.2182	7.60653	15.8765	guanylate kinase
Soltu.DM.03G009790.1	12.3458	29.5312	43.1524	64.3239	glutamate synthase
Soltu.DM.03G009960.1	8.09046	17.7219	13.8149	11.0379	alpha/beta-Hydrolases superfamily protein
Soltu.DM.03G010030.1	7.47058	8.90949	2.39153	3.58398	SNF2 domain-containing protein / helicase domain-containing protein
Soltu.DM.03G010190.2	8.83876	37.7686	19.2655	26.911	nudix hydrolase homolog
Soltu.DM.03G010200.1	31.0765	49.0257	67.209	70.7543	copper/zinc superoxide dismutase
Soltu.DM.03G010220.1	4.75673	4.01231	0.850568	2.89223	hypothetical protein
Soltu.DM.03G010310.1	8.46952	18.8545	42.2582	19.6547	Plastid-lipid associated protein PAP / fibrillin family protein
Soltu.DM.03G010320.2	16.0941	32.7758	34.0219	64.2618	plastoglobulin 34kD
Soltu.DM.03G010410.2	2.21647	8.19746	10.0297	14.0691	homogentisate prenyltransferase
Soltu.DM.03G010420.1	20.3291	25.2112	5.998	9.27048	RNA binding;RNA binding
Soltu.DM.03G010430.1	9.59974	20.0775	21.7222	20.1942	Protein of unknown function (DUF620)
Soltu.DM.03G010480.1	25.7097	14.7612	9.20597	13.5774	Phosphatidic acid phosphatase (PAP2) family protein
Soltu.DM.03G010560.1	4.81823	53.751	19.5223	39.885	conserved hypothetical protein
Soltu.DM.03G010610.1	44.4757	55.7432	12.2221	19.3649	RNAse THREE-like protein
Soltu.DM.03G010730.1	11.8601	12.0659	2.88081	4.82142	myb family transcription factor
Soltu.DM.03G010850.2	2.70089	9.39717	20.275	36.6827	Rhodanese/Cell cycle control phosphatase superfamily protein
Soltu.DM.03G010900.1	9.98221	43.4954	54.9177	73.7596	elongation factor family protein
Soltu.DM.03G011060.1	3.89951	3.00987	0.536303	0.909044	Tetratricopeptide repeat (TPR)-like superfamily protein
Soltu.DM.03G011070.1	3.69888	2.92848	0.865468	1.64401	SKU5 similar
Soltu.DM.03G011170.1	0.157419	1.28711	1.1122	2.40564	Transmembrane amino acid transporter family protein
Soltu.DM.03G011310.1	11.2531	22.3254	27.7215	21.7458	Histone superfamily protein
Soltu.DM.03G011350.1	1.02032	2.98045	6.30133	9.45856	haemoglobin
Soltu.DM.03G011370.1	3.6288	10.9352	15.5843	16.9858	vitamin E pathway gene
Soltu.DM.03G011420.1	3.46719	1.80916	0.621633	0.451929	Transmembrane amino acid transporter family protein
Soltu.DM.03G011430.1	3.1257	2.35764	1.06017	0.712766	UDP-Glycosyltransferase superfamily protein
Soltu.DM.03G011440.1	12.9055	13.9659	1.55453	4.36796	PHE ammonia lyase
Soltu.DM.03G011460.1	48.1941	77.962	598.024	486.593	PHE ammonia lyase
Soltu.DM.03G011610.1	5.69398	51.4947	25.5613	34.552	Amino acid kinase family protein
Soltu.DM.03G011680.1	3.32943	1.52122	0.698765	0.178472	receptor-like protein kinase
Soltu.DM.03G011690.1	9.70435	4.44959	2.49897	3.48569	receptor-like protein kinase
Soltu.DM.03G011770.1	0.20611	0.429106	28.9352	32.5976	cinnamyl alcohol dehydrogenase
Soltu.DM.03G011790.1	18.3942	5.90025	1.66305	1.9282	cinnamyl alcohol dehydrogenase
Soltu.DM.03G011970.1	63.7963	66.1141	11.7084	28.1717	kinesin-like calmodulin-binding protein (ZWICHEL)
Soltu.DM.03G012010.1	2.28003	8.42669	8.04198	12.403	RAB GTPase homolog H1E
Soltu.DM.03G012050.1	12.347	43.7653	26.5219	26.3758	DUF4057 domain containing protein
Soltu.DM.03G012090.1	35.3563	37.1689	11.5423	18.7095	conserved hypothetical protein
Soltu.DM.03G012100.1	2.16955	2.63144	4.68253	4.47895	Protein of unknown function (DUF620)
Soltu.DM.03G012410.1	36.6879	93.2724	100.276	99.0863	Glucose-1-phosphate adenylyltransferase family protein
Soltu.DM.03G012480.1	61.3746	50.7833	16.5557	11.3563	protein phosphatase 2CA
Soltu.DM.03G012540.1	6.81943	20.7655	16.8517	11.7401	NAD(P)-binding Rossmann-fold superfamily protein
Soltu.DM.03G012710.1	19.2291	21.4216	64.3516	54.0104	Lipase/lipooxygenase, PLAT/LH2 family protein
Soltu.DM.03G012810.2	22.823	126.248	99.9284	105.929	plasma membrane intrinsic protein 1;4
Soltu.DM.03G012850.1	14.2319	6.18188	2.54725	2.89537	Probable LRR receptor-like serine/threonine-protein kinase At3g47570
Soltu.DM.03G012890.1	24.0619	8.74503	3.01453	4.31359	hypothetical protein
Soltu.DM.03G013040.1	28.9132	59.7379	45.022	62.9842	Yippee family putative zinc-binding protein
Soltu.DM.03G013050.2	12.3534	10.098	2.71306	4.12817	conserved hypothetical protein
Soltu.DM.03G013060.1	16.2592	29.3087	34.1306	39.4023	hypothetical protein
Soltu.DM.03G013140.1	12.0695	39.1507	54.6638	65.3036	conserved hypothetical protein
Soltu.DM.03G013210.2	1.38768	9.38212	14.5435	9.04128	LOB domain-containing protein
Soltu.DM.03G013290.1	26.1472	9.60521	8.61848	8.5162	PLAC8 family protein
Soltu.DM.03G013350.1	3.13695	14.5237	0.954521	6.3771	WRKY DNA-binding protein
Soltu.DM.03G013370.1	8.99571	21.572	15.3873	14.6467	Rhodanese/Cell cycle control phosphatase superfamily protein
Soltu.DM.03G013520.1	7.80569	3.41839	2.24353	3.41584	Protein of unknown function (DUF3133)
Soltu.DM.03G013620.1	13.1433	21.2404	23.5487	17.0027	conserved hypothetical protein
Soltu.DM.03G013670.1	63.5682	70.7246	142.465	90.5609	GroES-like zinc-binding alcohol dehydrogenase family protein
Soltu.DM.03G013680.1	36.896	19.803	10.1108	11.6085	cytochrome P450, family 714, subfamily A, polypeptide
Soltu.DM.03G013800.4	3.52541	16.4768	9.43805	18.964	Fe superoxide dismutase
Soltu.DM.03G013820.2	12.2689	75.8836	61.8379	99.3159	Transcriptional coactivator/pterin dehydratase
Soltu.DM.03G013830.1	93.5111	93.8416	30.6277	77.5006	metacaspase
Soltu.DM.03G013930.1	172.274	157.497	281.105	169.459	polyadenylate-binding protein
Soltu.DM.03G014000.1	19.013	18.0854	6.24479	9.63454	signal recognition particle-related / SRP-related
Soltu.DM.03G014050.1	2.61229	3.73925	0.069287	0.139828	myb domain protein
Soltu.DM.03G014090.1	20.6691	25.617	50.641	43.5266	conserved hypothetical protein
Soltu.DM.03G014200.1	0.160446	0.19918	10.6523	1.17772	ribosomal protein L16
Soltu.DM.03G014310.1	34.7936	82.8913	151.446	204.205	peptide met sulfoxide reductase
Soltu.DM.03G014570.1	51.4669	43.4491	19.2081	18.7819	Integrase-type DNA-binding superfamily protein
Soltu.DM.03G014600.2	159.443	39.7636	51.3943	93.8289	alpha/beta-Hydrolases superfamily protein
Soltu.DM.03G014620.1	14.0466	21.4344	4.74026	6.37405	ARM repeat superfamily protein
Soltu.DM.03G014780.1	26.1556	20.017	9.1789	10.8254	splicing factor-related
Soltu.DM.03G014790.1	47.2376	28.8821	12.1841	15.2326	splicing factor-related
Soltu.DM.03G014890.1	0.415539	1.35816	0.780834	1.28445	structural maintenance of chromosomes
Soltu.DM.03G014910.1	2.65896	19.9142	17.6786	20.277	P-loop containing nucleoside triphosphate hydrolases superfamily protein
Soltu.DM.03G014930.1	165.548	161.906	274.443	164.33	conserved hypothetical protein
Soltu.DM.03G014990.1	0	0.090032	5.34068	9.63085	peroxin 11B
Soltu.DM.03G015010.2	7.29851	6.69932	2.73807	2.37096	Tetratricopeptide repeat (TPR)-like superfamily protein
Soltu.DM.03G015030.1	10.4379	34.7812	40.2586	16.5453	phosphate starvation-induced gene
Soltu.DM.03G015040.1	60.2443	32.3523	10.0605	9.26168	xyloglucan endotransglycosylase
Soltu.DM.03G015050.1	84.4529	56.382	22.671	21.0405	xyloglucan endotransglycosylase
Soltu.DM.03G015060.1	46.7212	27.6276	10.9854	11.9481	xyloglucan endotransglycosylase
Soltu.DM.03G015070.1	59.323	33.2613	11.2753	20.9891	xyloglucan endotransglycosylase
Soltu.DM.03G015170.3	0.905606	3.26174	2.96915	1.02022	Bifunctional inhibitor/lipid-transfer protein/seed storage 2S albumin superfamily protein
Soltu.DM.03G015280.1	6.09443	578.754	35.6921	38.9259	Glycosyl hydrolases family 32 protein
Soltu.DM.03G015300.1	36.9678	35.1515	10.7967	15.332	SKU5 similar
Soltu.DM.03G015490.1	12.1329	8.8355	4.1718	8.79578	Plant invertase/pectin methylesterase inhibitor superfamily protein
Soltu.DM.03G015500.1	309.761	95.5597	62.3203	101.482	Plant invertase/pectin methylesterase inhibitor superfamily protein
Soltu.DM.03G015520.1	98.6522	43.0067	20.2377	35.4503	Plant invertase/pectin methylesterase inhibitor superfamily protein
Soltu.DM.03G015690.1	3.45098	16.8769	17.4599	28.0581	low psii accumulation2
Soltu.DM.03G015960.1	13.7868	31.6475	112.208	120.944	Zinc-binding dehydrogenase family protein
Soltu.DM.03G015980.1	22.8693	65.243	38.2887	39.6122	SPFH/Band 7/PHB domain-containing membrane-associated protein family
Soltu.DM.03G016020.1	0.349964	1.62895	0.81954	0.602078	polyamine oxidase
Soltu.DM.03G016030.1	3.63655	4.35099	0.870973	0.427262	AT-hook motif nuclear-localized protein
Soltu.DM.03G016040.1	9.59908	12.9828	3.29519	4.48241	Transcriptional factor B3 family protein
Soltu.DM.03G016090.1	10.1276	43.9084	24.8808	39.2361	Double Clp-N motif protein
Soltu.DM.03G016100.1	17.9507	56.2775	68.4838	41.9911	Double Clp-N motif protein
Soltu.DM.03G016110.1	19.4866	19.096	7.42631	8.54636	cleavage and polyadenylation specificity factor
Soltu.DM.03G016120.1	1.61404	1.72309	4.69878	4.9714	Protein of unknown function (DUF668)
Soltu.DM.03G016190.1	4.62961	8.81899	110.326	211.02	2 iron, 2 sulfur cluster binding
Soltu.DM.03G016270.1	1.96976	6.37442	6.30042	5.61957	subtilase 1.3
Soltu.DM.03G016400.1	1.31406	0.637381	2.61984	5.33074	2-oxoglutarate (2OG) and Fe(II)-dependent oxygenase superfamily protein
Soltu.DM.03G016650.1	126.656	41.5008	31.9562	37.7889	phosphoenolpyruvate carboxylase-related kinase
Soltu.DM.03G016660.1	0.671426	3.03323	21.3004	25.2233	conserved hypothetical protein
Soltu.DM.03G016680.1	6.57966	4.30393	1.83417	2.38661	Per1-like family protein
Soltu.DM.03G016720.1	65.4797	15.1494	13.7298	1.99337	dehydration response element B1A
Soltu.DM.03G016730.1	169.364	44.4891	25.9291	7.66548	dehydration response element B1A
Soltu.DM.03G016740.1	246.428	50.8304	51.1298	19.0263	dehydration response element B1A
Soltu.DM.03G016750.1	182.636	37.7442	22.3581	13.0814	dehydration response element B1A
Soltu.DM.03G016770.2	2.90402	37.898	23.6224	36.3367	TraB family protein
Soltu.DM.03G016800.1	120.605	56.7087	32.6751	33.0982	RNA-binding (RRM/RBD/RNP motifs) family protein
Soltu.DM.03G016810.1	64.4723	27.4325	13.9911	20.5927	MATE efflux family protein
Soltu.DM.03G016840.2	3.65986	11.09	16.4608	29.3043	Dihydrodipicolinate reductase, bacterial/plant
Soltu.DM.03G016920.1	4.97165	2.2077	1.40609	1.5948	cytochrome P450, family 76, subfamily C, polypeptide
Soltu.DM.03G016930.1	4.07963	11.9289	8.73635	7.22871	cytochrome P450, family 76, subfamily C, polypeptide
Soltu.DM.03G016950.1	4.48143	7.50121	7.57575	8.20373	cytochrome P450, family 76, subfamily C, polypeptide
Soltu.DM.03G016960.1	1.30763	15.2943	3.5894	2.61429	cytochrome P450, family 76, subfamily G, polypeptide
Soltu.DM.03G017040.1	18.61	15.1178	6.79254	6.60327	Cytidine/deoxycytidylate deaminase family protein
Soltu.DM.03G017070.1	9.65691	18.1969	18.3468	16.2787	RHOMBOID-like
Soltu.DM.03G017170.1	6.09174	67.7684	21.1304	8.52263	Sugar isomerase (SIS) family protein
Soltu.DM.03G017200.1	10.4801	9.5862	3.41967	4.19657	methyl-CPG-binding domain protein
Soltu.DM.03G017210.1	109.739	171.894	236.806	178.051	membrane steroid binding protein
Soltu.DM.03G017250.1	33.0527	27.8501	12.1307	17.5375	hypothetical protein
Soltu.DM.03G017390.1	4.03595	4.01959	1.07854	1.0371	P-loop containing nucleoside triphosphate hydrolases superfamily protein
Soltu.DM.03G017440.1	35.1122	56.4584	221.626	102.169	conserved hypothetical protein
Soltu.DM.03G017480.1	1.46145	1.43751	0.23178	0.307964	homolog of DNA mismatch repair protein MSH3
Soltu.DM.03G017520.1	3.7342	3.22776	0.238684	1.24109	SNARE-like superfamily protein
Soltu.DM.03G017530.1	77.3238	429.815	161.619	157.188	Remorin family protein
Soltu.DM.03G017540.1	16.8507	705.207	136.015	153.325	Cytochrome b561/ferric reductase transmembrane protein family
Soltu.DM.03G017560.1	0.533641	1.39418	0.131525	0.16096	shortage in chiasmata
Soltu.DM.03G017570.1	3.71354	3.35879	0.476172	0.171296	CAP160 protein
Soltu.DM.03G017580.1	18.3589	33.6697	31.0723	28.2437	Copper transport protein family
Soltu.DM.03G017650.1	35.5693	37.235	9.02613	13.7565	tubulin beta
Soltu.DM.03G017660.1	508.484	322.697	193.518	314.223	AMP-dependent synthetase and ligase family protein
Soltu.DM.03G017680.1	0	7.68855	8.91694	20.1	Acyl-CoA N-acyltransferases (NAT) superfamily protein
Soltu.DM.03G017710.1	39.655	33.21	69.1428	37.5755	PAR1 protein
Soltu.DM.03G017730.1	20.4831	21.0256	34.2112	16.488	ribosomal protein S15A
Soltu.DM.03G017820.2	2.70552	1.43505	0.842503	0.723855	Pectinacetylesterase family protein
Soltu.DM.03G017890.1	18.9118	54.3781	44.499	49.0296	conserved hypothetical protein
Soltu.DM.03G017940.1	2.99836	6.12891	10.3737	6.79578	hypothetical protein
Soltu.DM.03G017980.1	16.8471	16.2592	4.06049	3.30694	C2H2-like zinc finger protein
Soltu.DM.03G017990.1	1.38072	19.1292	13.4938	14.1663	conserved hypothetical protein
Soltu.DM.03G018010.3	3.58364	16.9247	31.2531	41.136	NAD(P)-binding Rossmann-fold superfamily protein
Soltu.DM.03G018020.1	14.8516	21.4349	109.565	114.643	NAD(P)-binding Rossmann-fold superfamily protein
Soltu.DM.03G018040.1	1.49762	20.7194	3.2219	5.44303	NAD(P)-binding Rossmann-fold superfamily protein
Soltu.DM.03G018110.1	7.62856	18.4771	19.851	34.7621	Bacterial sec-independent translocation protein mttA/Hcf106
Soltu.DM.03G018120.1	22.18	15.6338	8.44012	12.4344	hydroxyproline-rich glycoprotein family protein
Soltu.DM.03G018180.1	15.2888	58.9618	56.4866	85.6435	detoxifying efflux carrier
Soltu.DM.03G018190.1	3.26808	12.8263	12.2437	20.1727	detoxifying efflux carrier
Soltu.DM.03G018200.1	0.0634073	0.286289	0.87271	3.94317	detoxifying efflux carrier
Soltu.DM.03G018220.1	0.0304777	0.199311	2.10986	3.84251	detoxifying efflux carrier
Soltu.DM.03G018240.1	7.66517	61.574	66.8337	209.407	detoxifying efflux carrier
Soltu.DM.03G018250.1	0.437147	10.601	99.1011	340.363	detoxifying efflux carrier
Soltu.DM.03G018280.1	39.2693	57.9053	12.841	14.0693	SCARECROW-like
Soltu.DM.03G018360.1	98.7959	62.1199	36.5661	62.7249	PPPDE putative thiol peptidase family protein
Soltu.DM.03G018410.1	31.7035	16.6101	6.822	11.1069	beta-hydroxylase
Soltu.DM.03G018420.1	82.1723	107.323	289.998	122.344	hypothetical protein
Soltu.DM.03G018430.1	0.299592	3.74579	1.63862	0.604743	Kunitz family trypsin and protease inhibitor protein
Soltu.DM.03G018450.1	1622.41	729.649	456.042	809.985	Kunitz family trypsin and protease inhibitor protein
Soltu.DM.03G018480.1	237.337	13.1039	1812.1	284.733	Trypsin and protease inhibitor domain containing protein
Soltu.DM.03G018500.1	6.61678	1.76276	2.00126	3.17496	hypothetical protein
Soltu.DM.03G018510.1	25.5165	3.28558	7.54404	28.1717	Kunitz family trypsin and protease inhibitor protein
Soltu.DM.03G018530.1	1.87593	1.75444	0.35854	0.837923	hypothetical protein
Soltu.DM.03G018600.1	9.14985	2.4883	1.79491	3.96541	kunitz trypsin inhibitor
Soltu.DM.03G018610.1	1332.16	86.3624	86.4975	176.5	kunitz trypsin inhibitor
Soltu.DM.03G018630.1	11.647	0.966366	1.07187	2.14411	Trypsin and protease inhibitor domain containing protein
Soltu.DM.03G018670.1	697.407	184.309	118.184	117.716	kunitz trypsin inhibitor
Soltu.DM.03G018680.1	91.3919	63.5024	30.0873	28.2859	Kunitz family trypsin and protease inhibitor protein
Soltu.DM.03G018700.1	122.277	70.8369	24.6973	45.4347	GRAM domain-containing protein / ABA-responsive protein-related
Soltu.DM.03G018710.1	4.65048	19.0869	11.9966	14.7151	Peroxisomal membrane 22 kDa (Mpv17/PMP22) family protein
Soltu.DM.03G018750.1	2.05446	7.20237	3.98524	3.92022	paralog of ARC6
Soltu.DM.03G018840.1	43.322	156.688	118.258	58.8764	Small nuclear ribonucleoprotein family protein
Soltu.DM.03G018850.1	23.092	21.8802	53.2355	38.7946	NAD(P)-binding Rossmann-fold superfamily protein
Soltu.DM.03G018870.2	28.4767	35.8203	47.7414	60.1176	tetratricopeptide repeat (TPR)-containing protein
Soltu.DM.03G019030.1	7.30227	17.8355	27.5029	31.6083	Homeodomain-like superfamily protein
Soltu.DM.03G019040.1	0.759901	1.41731	2.86255	0.302806	Pyridoxal-dependent decarboxylase family protein
Soltu.DM.03G019070.1	1.07153	3.7771	7.96333	3.00997	Pyridoxal-dependent decarboxylase family protein
Soltu.DM.03G019080.1	0.590072	7.17428	11.7897	3.50368	Pyridoxal-dependent decarboxylase family protein
Soltu.DM.03G019110.1	0.709063	3.69253	5.49134	2.64535	Pyridoxal-dependent decarboxylase family protein
Soltu.DM.03G019160.3	50.8692	26.6827	116.978	102.385	glutamate decarboxylase
Soltu.DM.03G019170.1	1.02869	2.95859	2.09038	3.15342	D-cysteine desulfhydrase
Soltu.DM.03G019200.1	16.5029	41.7988	32.4699	31.72	D-cysteine desulfhydrase
Soltu.DM.03G019450.1	48.6221	295.053	216.201	217.279	Protein of unknown function (DUF760)
Soltu.DM.03G019490.1	1.51814	11.0428	8.81227	10.5836	Cysteine/Histidine-rich C1 domain family protein
Soltu.DM.03G019500.1	12.6033	73.4018	79.8876	122.189	Ribosomal L29 family protein
Soltu.DM.03G019510.1	2.86721	2.82235	0.427704	0.610229	STELAR K+ outward rectifier
Soltu.DM.03G019550.1	26.149	68.6337	55.5358	65.9313	pyrimidine
Soltu.DM.03G019620.1	2.23488	4.47557	0.224986	0.267435	phosphate transporter 3;1
Soltu.DM.03G019680.1	143.788	450.075	652.676	329.865	vacuolar ATP synthase subunit C (VATC) / V-ATPase C subunit / vacuolar proton pump C subunit (DET3)
Soltu.DM.03G019690.1	35.6157	99.2635	67.9228	66.4074	vacuolar ATP synthase subunit C (VATC) / V-ATPase C subunit / vacuolar proton pump C subunit (DET3)
Soltu.DM.03G019820.1	3.47058	1.12317	30.6161	43.6845	O-methyltransferase family protein
Soltu.DM.03G019880.1	7.24081	1.74489	67.0784	70.8254	O-methyltransferase family protein
Soltu.DM.03G019910.1	1.04164	0.358653	11.8844	17.4218	O-methyltransferase family protein
Soltu.DM.03G019940.1	44.5816	86.0083	90.6687	81.3176	Transketolase family protein
Soltu.DM.03G019950.1	0.449725	0.66358	0.0852785	0.0535537	DNA binding;ATP binding
Soltu.DM.03G019960.1	0.924719	1.24971	0.210903	0.347649	DNA binding;ATP binding
Soltu.DM.03G020000.1	7.34209	18.1869	12.7008	7.33192	translocase inner membrane subunit
Soltu.DM.03G020010.1	38.5176	23.9846	10.4222	16.2236	DHHC-type zinc finger family protein
Soltu.DM.03G020270.1	6.37423	0.405135	0.721071	1.22	Inositol 1,3,4-trisphosphate 5/6-kinase family protein
Soltu.DM.03G020320.1	32.0155	74.0441	82.5735	100.234	BolA-like family protein
Soltu.DM.03G020370.1	4.99333	14.5184	18.7097	25.5361	sigma factor A
Soltu.DM.03G020410.1	37.56	46.7239	11.745	14.2603	MIF4G domain-containing protein / MA3 domain-containing protein
Soltu.DM.03G020440.2	19.6024	21.3965	6.08937	6.86792	MIF4G domain-containing protein / MA3 domain-containing protein
Soltu.DM.03G020470.1	52.7577	80.4555	85.1145	103.946	conserved hypothetical protein
Soltu.DM.03G020490.1	7.12034	11.3004	2.75798	3.72976	AIG2-like (avirulence induced gene) family protein
Soltu.DM.03G020510.1	4.17965	30.158	24.0595	28.5005	pfkB-like carbohydrate kinase family protein
Soltu.DM.03G020530.1	11.3662	21.8316	24.5833	23.7228	pfkB-like carbohydrate kinase family protein
Soltu.DM.03G020540.1	8.04512	14.7391	24.459	19.8176	conserved hypothetical protein
Soltu.DM.03G020560.1	74.4654	44.5146	26.9473	44.7742	conserved hypothetical protein
Soltu.DM.03G020570.1	2.2661	2.62026	0.806103	2.2765	NAD(P)-binding Rossmann-fold superfamily protein
Soltu.DM.03G020690.1	47.7221	72.2927	159.799	79.217	hypothetical protein
Soltu.DM.03G020700.1	6.61497	12.2719	13.2288	14.7343	Protein kinase superfamily protein
Soltu.DM.03G020780.1	244.198	86.4214	32.3119	43.9573	cellulose synthase-like D3
Soltu.DM.03G020810.1	66.2044	100.143	201.345	128.448	NADH-ubiquinone oxidoreductase-related
Soltu.DM.03G020900.1	6.72589	13.2134	20.4787	24.4702	cytochrome P450, family 89, subfamily A, polypeptide
Soltu.DM.03G020920.1	4.2575	9.56898	6.82779	5.77076	cytochrome P450, family 89, subfamily A, polypeptide
Soltu.DM.03G020980.1	24.026	369.836	73.5467	90.2541	Major facilitator superfamily protein
Soltu.DM.03G020990.1	60.2053	79.2191	136.181	124.444	NADH:ubiquinone oxidoreductase, 17.2kDa subunit
Soltu.DM.03G021050.1	2.73486	6.35938	6.21637	6.83839	RELA/SPOT homolog
Soltu.DM.03G021080.1	0.552299	0.431054	1.57293	0.234151	Transducin family protein / WD-40 repeat family protein
Soltu.DM.03G021100.3	8.54242	70.0181	150.156	222.082	rubredoxin family protein
Soltu.DM.03G021110.1	602.733	1070.01	1001.44	1113.33	conserved hypothetical protein
Soltu.DM.03G021280.1	1.23555	5.30856	2.54033	5.70728	DNA mismatch repair protein MutS, type
Soltu.DM.03G021330.1	12.9755	31.0844	20.1144	17.877	Concanavalin A-like lectin protein kinase family protein
Soltu.DM.03G021370.1	48.556	49.8158	9.31317	7.29759	Heavy metal transport/detoxification superfamily protein
Soltu.DM.03G021410.1	78.7569	203.047	256.099	228.83	nascent polypeptide-associated complex subunit alpha-like protein
Soltu.DM.03G021420.1	3.54827	2.45042	0.923767	1.26363	hypothetical protein
Soltu.DM.03G021430.1	0.692982	2.39965	1.99267	1.99842	conserved hypothetical protein
Soltu.DM.03G021450.3	38.8721	29.6564	6.07282	8.81618	2-oxoglutarate (2OG) and Fe(II)-dependent oxygenase superfamily protein
Soltu.DM.03G021480.1	11.9872	49.7358	31.1062	33.9761	conserved hypothetical protein
Soltu.DM.03G021490.1	10.2344	3.38621	1.22085	4.22127	Late embryogenesis abundant (LEA) hydroxyproline-rich glycoprotein family
Soltu.DM.03G021590.1	5.99318	17.4925	11.0031	16.7056	plastid transcriptionally active
Soltu.DM.03G021610.1	16.6001	49.6844	35.5013	46.1024	Polyketide cyclase/dehydrase and lipid transport superfamily protein
Soltu.DM.03G021620.1	1289.57	491.427	165.428	65.1467	conserved hypothetical protein
Soltu.DM.03G021630.2	34.1193	9.27938	4.36893	6.41779	conserved hypothetical protein
Soltu.DM.03G021640.1	447.962	198.731	50.0692	40.5422	conserved hypothetical protein
Soltu.DM.03G021700.1	72.8464	321.346	904.367	548.212	heat shock protein
Soltu.DM.03G021810.1	5.79613	2.3304	1.43236	0.19926	SAUR-like auxin-responsive protein family
Soltu.DM.03G021820.1	149.267	58.4257	17.2333	14.848	SAUR-like auxin-responsive protein family
Soltu.DM.03G021850.1	8.79443	23.9844	30.7215	41.1687	NAD(P)-linked oxidoreductase superfamily protein
Soltu.DM.03G021890.2	254.72	265.262	531.462	467.555	cytochrome B5 isoform E
Soltu.DM.03G021910.1	9.99282	35.0999	38.3373	20.887	YELLOW STRIPE like
Soltu.DM.03G021950.2	419.861	204.282	128.733	188.332	Major facilitator superfamily protein
Soltu.DM.03G021990.1	15.0005	11.5532	4.26922	7.65372	ARM repeat superfamily protein
Soltu.DM.03G022030.2	9.69981	20.5853	17.0028	14.0921	Yippee family putative zinc-binding protein
Soltu.DM.03G022100.1	1.55997	3.94227	2.67726	2.65913	pentatricopeptide (PPR) repeat-containing protein
Soltu.DM.03G022160.1	5.29101	42.3063	47.3849	69.389	Tetratricopeptide repeat (TPR)-like superfamily protein
Soltu.DM.03G022230.2	3.96981	24.1217	60.1265	75.9947	thylakoid-associated phosphatase
Soltu.DM.03G022240.2	9.4989	72.6413	61.5509	82.7812	plastid transcriptionally active7
Soltu.DM.03G022260.1	3.53468	17.4711	6.59286	9.83918	Tetratricopeptide repeat (TPR)-like superfamily protein
Soltu.DM.03G022350.3	12.4543	28.0961	20.2567	20.9681	Glycogen/starch synthases, ADP-glucose type
Soltu.DM.03G022370.1	1.26961	0.899398	0.154988	0.159537	gamma-irradiation and mitomycin c induced
Soltu.DM.03G022440.1	15.4346	48.685	23.769	21.5042	CLP protease regulatory subunit X
Soltu.DM.03G022500.4	3.22064	7.82695	5.99376	6.0166	Calcium-binding EF-hand family protein
Soltu.DM.03G022540.1	35.1383	15.0635	11.1068	7.33578	Phosphatidylinositol 3- and 4-kinase ;Ubiquitin family protein
Soltu.DM.03G022550.1	5.44536	11.0309	1.80772	3.63708	pectin methylesterase PCR fragment F
Soltu.DM.03G022620.1	83.4987	62.2758	30.9352	30.281	splicing factor-related
Soltu.DM.03G022640.1	5.02033	5.36447	1.6795	1.93581	RING/U-box superfamily protein
Soltu.DM.03G022650.1	10.1243	2.84814	2.33841	2.99574	Protein kinase superfamily protein
Soltu.DM.03G022660.1	5.92499	1.26255	0.630407	0.487135	RING/U-box superfamily protein
Soltu.DM.03G022680.1	23.7974	11.9833	7.34997	10.5687	Protein kinase superfamily protein
Soltu.DM.03G022700.1	75.6058	13.0417	24.1457	39.9242	hypothetical protein
Soltu.DM.03G022710.1	448.874	245.713	165.71	161.503	highly ABA-induced PP2C gene
Soltu.DM.03G022750.1	10.8724	16.7552	3.95637	3.93219	DNAJ heat shock N-terminal domain-containing protein
Soltu.DM.03G022770.1	4.77258	2.58755	0.523132	0.56162	Haloacid dehalogenase-like hydrolase (HAD) superfamily protein
Soltu.DM.03G022780.1	40.0003	60.6612	79.0731	53.7773	regulatory components of ABA receptor
Soltu.DM.03G022810.2	8.64888	49.8562	27.8503	39.6048	FTSH protease
Soltu.DM.03G022850.1	4.01744	62.6407	13.3536	20.7613	sigma factor E
Soltu.DM.03G022920.3	34.9194	26.2525	7.64995	12.1537	Cytochrome c oxidase assembly protein COX16 domain containing protein
Soltu.DM.03G022940.1	30.212	4.91233	4.5716	5.37994	cytokinin response factor
Soltu.DM.03G022970.1	11.6883	14.6257	3.54914	2.88918	Leucine-rich repeat protein kinase family protein
Soltu.DM.03G023040.1	7.08854	41.8474	18.3169	29.5191	DUF3143 domain containing protein
Soltu.DM.03G023080.1	8.42618	25.2267	45.0496	48.7488	CAAD domains of cyanobacterial aminoacyl-tRNA synthetase domain containing protein
Soltu.DM.03G023110.1	1.65012	1.90245	0.434225	0.441445	timeless family protein
Soltu.DM.03G023160.3	9.41632	5.50526	1.54466	0.739382	SLAC1 homologue
Soltu.DM.03G023190.1	9.97869	4.40018	2.04436	2.73204	P-loop containing nucleoside triphosphate hydrolases superfamily protein
Soltu.DM.03G023290.1	2.42008	8.78113	7.36221	3.13766	SNARE-like superfamily protein
Soltu.DM.03G023310.1	96.3832	111.494	191.958	102.693	NADH-ubiquinone oxidoreductase-related
Soltu.DM.03G023360.3	3.40382	18.0496	19.8084	21.8855	Pentatricopeptide repeat (PPR) superfamily protein
Soltu.DM.03G023370.1	11.2542	30.7157	23.69	35.282	Pentatricopeptide repeat (PPR) superfamily protein
Soltu.DM.03G023400.1	0.977098	8.07719	24.2514	28.8539	Protein of unknown function (DUF3464)
Soltu.DM.03G023470.1	40.3181	31.1648	74.4772	64.3795	glutaminyl cyclase
Soltu.DM.03G023510.1	20242.2	1726.91	4266.43	6884.22	Kunitz family trypsin and protease inhibitor protein
Soltu.DM.03G023530.1	1864.22	198.891	602.068	743.217	Kunitz family trypsin and protease inhibitor protein
Soltu.DM.03G023550.1	12.3076	0.612463	0	0.799232	Potato type II proteinase inhibitor family domain containing protein
Soltu.DM.03G023580.1	568.668	25.0615	151.36	316.211	Potato type II proteinase inhibitor family domain containing protein
Soltu.DM.03G023620.1	1074.41	103.05	258.447	869.076	Potato type II proteinase inhibitor family domain containing protein
Soltu.DM.03G023820.1	6.99066	8.01849	1.95693	2.02275	homolog of yeast CDT1 A
Soltu.DM.03G023850.1	15.7894	32.6715	39.7132	50.9298	Class II aminoacyl-tRNA and biotin synthetases superfamily protein
Soltu.DM.03G023880.1	0.832302	4.93631	1.58143	1.25362	conserved hypothetical protein
Soltu.DM.03G023900.2	0.113458	0.237182	0.743524	0.95445	beta-galactosidase
Soltu.DM.03G023910.1	93.7332	80.6041	142.697	178.834	UPF0426 protein At1g28150, chloroplastic
Soltu.DM.03G023980.1	8.32605	19.8234	13.0765	15.0253	hypothetical protein
Soltu.DM.03G024030.1	3.31966	4.97994	1.17901	2.31324	Putative integral membrane protein conserved region (DUF2404)
Soltu.DM.03G024050.1	12.0325	7.82083	3.64454	6.63917	reversibly glycosylated polypeptide
Soltu.DM.03G024090.1	70.0282	74.1975	111.543	64.0646	gamma carbonic anhydrase like
Soltu.DM.03G024130.1	6.99535	19.1564	12.3619	16.9826	non-specific phospholipase C6
Soltu.DM.03G024140.2	0.715808	16.9495	10.8258	17.1941	thylakoid lumenal 17.9 kDa protein, chloroplast
Soltu.DM.03G024150.1	31.2844	567.451	76.4807	68.4306	Major facilitator superfamily protein
Soltu.DM.03G024260.1	115.543	352.179	316.26	124.86	hypothetical protein
Soltu.DM.03G024360.1	6.71048	17.7285	19.8341	20.8105	nucleoside diphosphate kinase
Soltu.DM.03G024370.1	6.09228	10.2796	10.6462	8.84035	golgi nucleotide sugar transporter
Soltu.DM.03G024400.1	64.7761	167.374	212.612	123.428	glyceraldehyde-3-phosphate dehydrogenase C subunit
Soltu.DM.03G024430.1	12.1334	46.6454	60.3009	80.5816	Nucleic acid-binding, OB-fold-like protein
Soltu.DM.03G024520.1	0.524792	0.852322	1.43209	2.29093	malate synthase
Soltu.DM.03G024570.1	4.48548	17.7343	9.07422	9.60312	AMP-dependent synthetase and ligase family protein
Soltu.DM.03G024640.1	6.20888	51.5319	29.1219	35.2412	RNA-metabolising metallo-beta-lactamase family protein
Soltu.DM.03G024660.1	23.2661	8.51752	6.98001	10.1923	cytochrome P450, family 94, subfamily B, polypeptide
Soltu.DM.03G024690.1	4.44449	1.35379	0.856482	0.873369	cytochrome P450, family 94, subfamily B, polypeptide
Soltu.DM.03G024740.1	1.39394	5.10494	3.3287	3.86805	Radical SAM superfamily protein
Soltu.DM.03G024770.1	82.8151	57.5495	16.9147	17.0602	Galactose oxidase/kelch repeat superfamily protein
Soltu.DM.03G024790.1	7.74006	1.44478	0.556794	0.822533	Transcriptional factor B3 family protein
Soltu.DM.03G024850.1	23.2204	17.1315	7.25122	8.6372	Transcriptional factor B3 family protein
Soltu.DM.03G024920.1	3.87006	3.34517	1.02172	2.18225	cysteine-rich RLK (RECEPTOR-like protein kinase)
Soltu.DM.03G024930.1	4.62204	3.11998	1.1238	1.31416	cysteine-rich RLK (RECEPTOR-like protein kinase)
Soltu.DM.03G024940.1	10.6269	23.3923	2.61807	9.73198	Receptor-like protein kinase-related family protein
Soltu.DM.03G025000.1	7.09415	13.8345	37.498	48.9001	DNAse I-like superfamily protein
Soltu.DM.03G025050.1	9.95502	23.7646	22.9965	27.8449	Pentatricopeptide repeat (PPR) superfamily protein
[truncated: 4,946 more rows]

## Sheet: 48h vs 0h
	0h	6h	36h	48h	Description
Soltu.DM.01G000240.1	145.63	44.147	25.2812	17.0085	ARM repeat superfamily protein
Soltu.DM.01G000300.1	13.5031	14.763	4.20238	5.17542	MAC/Perforin domain-containing protein
Soltu.DM.01G000380.1	13.6396	35.0538	15.2068	22.5207	Sec14p-like phosphatidylinositol transfer family protein
Soltu.DM.01G000450.1	2.69151	3.38775	1.26951	1.00554	NB-ARC domain-containing disease resistance protein
Soltu.DM.01G000470.1	10.6771	9.04379	3.11937	4.21476	NB-ARC domain-containing disease resistance protein
Soltu.DM.01G000480.1	14.2137	9.98965	2.98152	5.83685	NB-ARC domain-containing disease resistance protein
Soltu.DM.01G000600.1	5.27027	6.31457	8.18198	9.15905	S-adenosyl-L-methionine-dependent methyltransferases superfamily protein
Soltu.DM.01G000660.1	8.85269	8.22535	21.3871	15.2946	EF hand calcium-binding protein family
Soltu.DM.01G000670.2	2.02141	7.11534	6.69869	6.87696	Rubisco methyltransferase family protein
Soltu.DM.01G000760.2	27.957	20.7206	18.5319	11.2303	jasmonate-zim-domain protein
Soltu.DM.01G000770.1	0.109183	2.45569	2.80409	5.32571	Ribonuclease inhibitor
Soltu.DM.01G000780.1	0.682268	7.122	4.49025	3.95905	Dynein light chain type 1 family protein
Soltu.DM.01G000790.1	7.16233	17.8688	15.8819	14.21	PLANT CADMIUM RESISTANCE
Soltu.DM.01G000860.1	14.4714	6.28202	2.7126	2.41958	NAD(P)-binding Rossmann-fold superfamily protein
Soltu.DM.01G000880.1	0.63468	11.449	19.6332	34.7407	protein containing PDZ domain, a K-box domain, and a TPR region
Soltu.DM.01G000910.1	10.353	21.1706	13.816	23.9459	Lysyl-tRNA synthetase, class II
Soltu.DM.01G000990.1	59.9008	123.348	145.749	141.745	Mitochondrial substrate carrier family protein
Soltu.DM.01G001260.1	2.46808	1.20279	0.536273	0.952609	receptor like protein
Soltu.DM.01G001330.1	6.27194	8.24413	2.73559	2.54767	calmodulin-binding family protein
Soltu.DM.01G001370.1	12.1556	29.4491	18.8408	20.2711	Ubiquitin-conjugating enzyme family protein
Soltu.DM.01G001460.1	8.10342	26.6637	7.37878	13.5965	Acid phosphatase/vanadium-dependent haloperoxidase-related protein
Soltu.DM.01G001480.1	1.02904	9.04471	3.98604	3.55993	Lipase/lipooxygenase, PLAT/LH2 family protein
Soltu.DM.01G001560.3	7.42965	8.5037	2.17824	2.90972	transferases, transferring hexosyl groups
Soltu.DM.01G001580.1	10.7744	31.1322	57.8713	59.1907	conserved hypothetical protein
Soltu.DM.01G001600.1	1.8161	1.85939	1.47999	0.326379	Family of unknown function (DUF716)
Soltu.DM.01G001650.1	166.764	137.111	64.8869	66.845	Protein kinase family protein
Soltu.DM.01G001660.2	6.38756	34.8955	59.3011	79.0046	DnaJ/Hsp40 cysteine-rich domain superfamily protein
Soltu.DM.01G001680.1	6.21434	54.5506	14.4509	16.3918	Cation efflux family protein
Soltu.DM.01G001810.1	5.76884	16.5013	6.64924	10.8274	hypothetical protein
Soltu.DM.01G001830.1	41.1358	100.243	95.8311	91.7435	10-formyltetrahydrofolate synthetase
Soltu.DM.01G001880.1	45.5231	24.1186	3.41947	6.28071	Late embryogenesis abundant (LEA) hydroxyproline-rich glycoprotein family
Soltu.DM.01G001890.2	0.359066	1.54012	5.08696	5.75505	Plastid-lipid associated protein PAP / fibrillin family protein
Soltu.DM.01G001950.1	206.649	566.824	880.942	957.414	hypothetical protein
Soltu.DM.01G001970.1	74.0322	268.371	718.37	509.835	hypothetical protein
Soltu.DM.01G001980.1	2.4381	22.0955	11.7954	4.13303	hypothetical protein
Soltu.DM.01G001990.3	89.726	285.818	177.136	191.34	fatty acid desaturase
Soltu.DM.01G002010.1	2.36033	12.6773	10.9813	19.0427	NAD(P)-binding Rossmann-fold superfamily protein
Soltu.DM.01G002080.1	64.0602	79.7783	101.507	107.479	GroES-like zinc-binding alcohol dehydrogenase family protein
Soltu.DM.01G002090.1	16.077	7.42724	4.2164	3.24997	receptor-like protein kinase
Soltu.DM.01G002100.1	6.3537	4.32866	2.68876	1.05893	receptor-like protein kinase
Soltu.DM.01G002110.1	3.42441	1.48997	0.778649	0.528653	receptor-like protein kinase
Soltu.DM.01G002140.1	0.368017	1.21979	25.107	14.8597	lipoxygenase
Soltu.DM.01G002170.1	0.266574	2.68507	22.8835	13.1977	2-oxoglutarate (2OG) and Fe(II)-dependent oxygenase superfamily protein
Soltu.DM.01G002180.1	5.79961	30.8056	54.5026	84.9959	2-oxoglutarate (2OG) and Fe(II)-dependent oxygenase superfamily protein
Soltu.DM.01G002210.1	17.2915	97.4884	180.551	319.116	2-oxoglutarate (2OG) and Fe(II)-dependent oxygenase superfamily protein
Soltu.DM.01G002220.3	0	6.73658	26.3136	40.847	2-oxoglutarate (2OG) and Fe(II)-dependent oxygenase superfamily protein
Soltu.DM.01G002240.1	15.1253	53.7076	213.761	299.509	2-oxoglutarate (2OG) and Fe(II)-dependent oxygenase superfamily protein
Soltu.DM.01G002270.1	1.71218	3.90994	41.4867	44.379	2-oxoglutarate (2OG) and Fe(II)-dependent oxygenase superfamily protein
Soltu.DM.01G002280.1	2.9168	4.77102	3.14598	0.934721	Calcium-dependent lipid-binding (CaLB domain) plant phosphoribosyltransferase family protein
Soltu.DM.01G002340.1	2.90892	2.46784	0.863634	0.7719	Cyclin/Brf1-like TBP-binding protein
Soltu.DM.01G002370.1	0.145512	0.628122	0.981953	1.60164	IRK-interacting protein
Soltu.DM.01G002470.1	37.1287	11.7394	7.96939	9.23087	Polynucleotidyl transferase, ribonuclease H-like superfamily protein
Soltu.DM.01G002480.1	1.48136	5.01309	15.7314	13.7633	conserved hypothetical protein
Soltu.DM.01G002660.1	6.59623	52.4667	85.421	113.314	chloroplast RNA-binding protein
Soltu.DM.01G002670.1	38.4366	26.4745	3.26088	1.04016	syntaxin of plants
Soltu.DM.01G002710.2	11.7643	21.6765	22.0224	28.2505	catalytics;transferases;[acyl-carrier-protein] S-malonyltransferases;binding
Soltu.DM.01G002750.1	2.04238	0.801522	1.66233	0.05817	plant U-box
Soltu.DM.01G002760.1	6.0491	2.04149	3.86234	0.305099	plant U-box
Soltu.DM.01G002770.1	1.64324	0.967466	1.49089	0	plant U-box
Soltu.DM.01G002800.1	19.4919	7.29235	5.0167	1.46592	plant U-box
Soltu.DM.01G002810.1	17.2359	7.68715	6.55784	1.47583	plant U-box
Soltu.DM.01G002820.1	61.2931	27.3591	17.5522	5.52503	plant U-box
Soltu.DM.01G002830.1	2.70226	1.8097	0.416925	0.171015	plant U-box
Soltu.DM.01G002840.2	3.32177	12.1942	5.12793	7.28831	BTB/POZ domain-containing protein
Soltu.DM.01G002900.1	8.94698	12.9387	15.761	19.4843	UDP-Glycosyltransferase superfamily protein
Soltu.DM.01G002990.1	11.5581	13.8056	3.26135	4.63148	Spc97 / Spc98 family of spindle pole body (SBP) component
Soltu.DM.01G003040.1	77.5249	60.8224	21.0716	17.1266	NDR1/HIN1-like
Soltu.DM.01G003120.1	19.9828	55.8618	89.9148	102.186	2-cysteine peroxiredoxin B
Soltu.DM.01G003130.1	3.84628	12.3177	14.5463	20.3207	Mitochondrial transcription termination factor family protein
Soltu.DM.01G003160.4	3.67299	3.93916	2.24936	1.35434	Abscisic acid-responsive (TB2/DP1, HVA22) family protein
Soltu.DM.01G003180.1	6.05214	14.4685	10.2921	14.3767	alpha/beta-Hydrolases superfamily protein
Soltu.DM.01G003220.1	12.9431	16.1137	31.2412	21.7676	Polynucleotidyl transferase, ribonuclease H-like superfamily protein
Soltu.DM.01G003330.1	24.7877	62.3035	62.6483	65.4586	nicotinamidase
Soltu.DM.01G003350.2	55.3917	16.3396	14.2089	13.4967	F-box family protein
Soltu.DM.01G003490.1	6.99654	10.4856	2.35583	2.61398	cysteine-rich RLK (RECEPTOR-like protein kinase)
Soltu.DM.01G003550.1	6.64983	25.3564	15.0704	13.9553	equilibrative nucleotide transporter
Soltu.DM.01G003570.1	2.99906	3.79555	2.20465	1.08294	TRICHOME BIREFRINGENCE-LIKE
Soltu.DM.01G003590.1	33.3157	33.5766	39.0176	58.9796	Protein of unknown function (DUF1350)
Soltu.DM.01G003620.1	9.51397	57.9737	55.8886	50.8636	transferases, transferring glycosyl groups
Soltu.DM.01G003630.1	59.2372	346.365	769.854	671.554	CYTOCHROME P450 51G1
Soltu.DM.01G003690.1	7.45702	75.5114	30.1086	30.9727	Protein prenylyltransferase superfamily protein
Soltu.DM.01G003760.1	9.78976	4.73561	2.86682	4.12464	Remorin family protein
Soltu.DM.01G003770.1	18.2299	9.44351	3.22484	3.21189	Remorin family protein
Soltu.DM.01G003800.2	50.1146	21.056	8.19708	17.878	conserved hypothetical protein
Soltu.DM.01G003810.1	149.696	68.4883	60.9078	40.6173	TCP family transcription factor
Soltu.DM.01G003830.1	5.38599	22.1293	48.4218	73.5626	thioredoxin X
Soltu.DM.01G003880.1	1.0301	1.56457	0.63859	0.206893	HXXXD-type acyl-transferase family protein
Soltu.DM.01G003910.1	16.846	14.5376	9.13029	6.80677	shoot gravitropism 2 (SGR2)
Soltu.DM.01G004570.1	3.71185	4.77043	1.40634	0.891816	calcium-dependent protein kinase
Soltu.DM.01G004620.1	9.90649	39.6168	17.685	16.7521	mitochondrial ferredoxin
Soltu.DM.01G004700.1	12.1006	3.32512	2.54576	3.0763	Protein kinase superfamily protein
Soltu.DM.01G004730.1	13.9444	5.23397	2.52712	2.7323	Protein kinase superfamily protein
Soltu.DM.01G004780.1	12.6616	5.3119	1.23966	3.33794	Protein kinase superfamily protein
Soltu.DM.01G004790.1	2.67076	0.604848	1.0908	0.705801	Protein kinase superfamily protein
Soltu.DM.01G004820.1	24.5026	10.3338	3.30014	5.67212	Protein kinase superfamily protein
Soltu.DM.01G004830.1	8.90676	3.28078	1.12786	2.8481	Protein kinase superfamily protein
Soltu.DM.01G004840.1	2.28466	1.31221	0.580889	0.351217	homolog of X-ray repair cross complementing 2 (XRCC2)
Soltu.DM.01G004860.1	10.0112	3.46384	1.86105	2.5538	Protein kinase superfamily protein
Soltu.DM.01G004880.5	0.702915	0.864388	4.62753	7.71974	homolog of X-ray repair cross complementing 2 (XRCC2)
Soltu.DM.01G004900.1	132.198	43.8627	14.287	23.3947	Protein kinase superfamily protein
Soltu.DM.01G004930.2	38.0788	18.4977	6.24076	8.01605	Protein kinase superfamily protein
Soltu.DM.01G004950.1	12.3989	6.32769	3.29201	2.63364	homolog of X-ray repair cross complementing 2 (XRCC2)
Soltu.DM.01G004960.1	12.0125	2.62231	3.38023	1.28866	hypothetical protein
Soltu.DM.01G004970.1	2.64585	0.763175	0.353132	0.664106	receptor serine/threonine kinase, putative
Soltu.DM.01G004980.1	0.547378	3.2889	40.1423	66.4806	Photosystem II 5 kD protein
Soltu.DM.01G005030.1	23.146	71.2141	50.1508	60.2306	NAD(P)-binding Rossmann-fold superfamily protein
Soltu.DM.01G005070.1	2.29688	1.04964	0.214967	0.233551	Protein kinase superfamily protein
Soltu.DM.01G005080.1	11.2227	3.4122	1.89431	1.38708	Protein kinase superfamily protein
Soltu.DM.01G005290.1	4.29054	27.8668	9.60924	7.67057	cytochrome P450, family 71, subfamily B, polypeptide
Soltu.DM.01G005300.1	0.899233	5.91456	2.89665	1.86616	cytochrome P450, family 71, subfamily B, polypeptide
Soltu.DM.01G005330.1	2.36647	13.0146	7.12954	6.6387	cytochrome P450, family 71, subfamily B, polypeptide
Soltu.DM.01G005340.1	2.59072	24.5015	6.33629	6.02924	ytochrome p450, family 71, subfamily B, polypeptide
Soltu.DM.01G005360.1	4.73868	26.4939	7.34718	12.1796	cytochrome P450, family 71, subfamily B, polypeptide
Soltu.DM.01G005390.1	13.8335	8.31974	39.5909	54.4354	cytochrome P450, family 71, subfamily B, polypeptide
Soltu.DM.01G005400.1	3.81582	4.12071	20.1263	22.1502	cytochrome P450, family 71, subfamily B, polypeptide
Soltu.DM.01G005430.1	4.18821	4.55117	25.2856	27.0121	cytochrome P450, family 71, subfamily B, polypeptide
Soltu.DM.01G005450.1	0.520775	1.99912	34.0769	12.7045	cytochrome P450, family 71, subfamily B, polypeptide
Soltu.DM.01G005460.1	3.60117	2.40953	18.1949	9.27156	cytochrome p450 71b6
Soltu.DM.01G005470.1	2.09659	2.14598	12.95	10.3932	cytochrome P450, family 71, subfamily B, polypeptide
Soltu.DM.01G005490.2	3.90477	9.04833	3.53816	6.49926	conserved hypothetical protein
Soltu.DM.01G005530.1	33.0735	21.9125	7.24115	8.28984	bZIP transcription factor family protein
Soltu.DM.01G005580.3	5.32736	16.1766	19.2212	24.1903	Phospholipase A2 family protein
Soltu.DM.01G005590.1	9.76566	11.27	23.3238	18.1861	non-specific phospholipase C2
Soltu.DM.01G005600.1	12.4093	16.4768	20.1623	23.9339	RING/U-box superfamily protein
Soltu.DM.01G005780.1	9.97491	8.14205	4.7078	3.87523	scarecrow-like
Soltu.DM.01G005790.1	1.10842	9.02129	28.1646	35.8806	hypothetical protein
Soltu.DM.01G005800.1	0.751725	4.59944	10.5848	15.4269	NAD(P)-binding Rossmann-fold superfamily protein
Soltu.DM.01G005810.1	5.97995	37.026	6.50787	9.69178	phytochromobilin:ferredoxin oxidoreductase, chloroplast / phytochromobilin synthase (HY2)
Soltu.DM.01G005820.1	36.6083	9.79323	10.6856	4.81796	F-box family protein
Soltu.DM.01G005850.2	333.82	143.661	89.7068	87.5546	Argonaute family protein
Soltu.DM.01G005910.2	148.981	149.232	328.979	306.83	cystatin B
Soltu.DM.01G006190.1	3.40253	9.21073	5.90338	6.10258	conserved hypothetical protein
Soltu.DM.01G006200.1	248.589	88.0225	49.4947	50.3021	Late embryogenesis abundant (LEA) hydroxyproline-rich glycoprotein family
Soltu.DM.01G006640.1	1.527	0.750442	0.06902	0.189589	receptor like protein
Soltu.DM.01G006740.1	2.1165	0.768937	0.314568	0.505369	disease resistance family protein / LRR family protein
Soltu.DM.01G006760.1	1.84466	0.858221	0.224855	0.365321	receptor like protein
Soltu.DM.01G006850.1	2.26395	3.00843	0.381919	0.347148	alpha/beta-Hydrolases superfamily protein
Soltu.DM.01G006920.1	0.28553	1.01192	1.5067	1.76306	alpha/beta-Hydrolases superfamily protein
Soltu.DM.01G007080.1	14.1927	33.4691	28.713	41.8129	Cleavage/polyadenylation specificity factor, 25kDa subunit
Soltu.DM.01G007170.1	4.35209	1.88907	0.666994	0.691173	PAR1 protein
Soltu.DM.01G007180.1	0.67247	7.14795	3.44203	5.67646	Polynucleotide adenylyltransferase family protein
Soltu.DM.01G007220.1	0.309401	0.627324	3.22898	5.92742	Ycf1 protein
Soltu.DM.01G007520.1	33.562	13.0245	5.59358	12.4732	PLC-like phosphodiesterases superfamily protein
Soltu.DM.01G007620.4	12.8473	27.3098	12.4368	28.9558	Amidohydrolase family domain containing protein
Soltu.DM.01G007680.5	6.83858	21.3212	15.3411	15.7766	catalytics;hydrolases
Soltu.DM.01G007690.1	32.2705	177.361	159.134	230.902	cyclophilin 20-2
Soltu.DM.01G007760.1	4.09457	4.02363	2.29516	1.08244	Calcium-binding EF-hand family protein
Soltu.DM.01G007770.1	1.60208	2.37397	1.62527	3.45581	proline-rich extensin-like receptor kinase
Soltu.DM.01G007800.1	185.493	147.756	32.3105	56.4722	hypothetical protein
Soltu.DM.01G008180.2	281.565	86.2351	108.873	95.1815	SPIRAL1-like1
Soltu.DM.01G008300.1	1.34058	1.39892	0.946584	0.447399	QUASIMODO2 LIKE
Soltu.DM.01G008310.1	1.31762	7.03156	0.263321	0.208239	beta glucosidase
Soltu.DM.01G008330.1	5.79787	0.643744	0.442597	0.589162	C2H2-like zinc finger protein
Soltu.DM.01G008360.1	60.2775	11.0123	6.27862	4.58566	Actin cross-linking protein
Soltu.DM.01G008480.1	4.70298	7.01438	10.7514	9.47297	PAS/LOV protein B
Soltu.DM.01G008530.1	10.5353	20.9561	23.4587	22.0106	conserved hypothetical protein
Soltu.DM.01G009170.3	2.01875	7.1387	9.133	8.98884	NAD(P)-linked oxidoreductase superfamily protein
Soltu.DM.01G009340.1	218.339	441.986	500.279	403.245	hydroxyproline-rich glycoprotein family protein
Soltu.DM.01G009390.1	20.3193	343.558	135.082	172.305	voltage dependent anion channel
Soltu.DM.01G009900.1	17.6477	14.0712	8.58573	6.7674	sphingoid base hydroxylase
Soltu.DM.01G009920.3	34.3357	43.612	15.548	12.288	S-adenosyl-L-methionine-dependent methyltransferases superfamily protein
Soltu.DM.01G010720.3	13.0523	10.4159	3.76416	5.4921	hypothetical protein
Soltu.DM.01G011140.1	2.71009	1.22924	0.580414	0.289554	receptor-like protein kinase
Soltu.DM.01G011420.1	6.08935	2.9383	0.650181	0.397357	disease resistance protein (TIR-NBS-LRR class), putative
Soltu.DM.01G011440.1	3.40738	7.24303	6.1074	6.03628	KH domain-containing protein / zinc finger (CCCH type) family protein
Soltu.DM.01G012470.2	7.69398	8.46599	1.58959	2.44345	hypothetical protein
Soltu.DM.01G012570.1	25.4157	49.5403	44.2334	52.682	conserved hypothetical protein
Soltu.DM.01G013270.1	19.6828	51.5767	124.002	68.6996	Protein of unknown function, DUF538
Soltu.DM.01G013660.2	11.8951	10.5721	3.66794	4.45928	Y-family DNA polymerase H
Soltu.DM.01G014700.4	19.7944	54.165	41.0423	63.4605	Molybdenum cofactor sulfurase family protein
Soltu.DM.01G014950.1	11.8981	9.23819	2.54126	3.09462	cytochrome P450, family 716, subfamily A, polypeptide
Soltu.DM.01G015000.3	0.500811	70.3063	38.5227	57.2316	cytochrome P450, family 716, subfamily A, polypeptide
Soltu.DM.01G015210.2	6.76649	42.6956	24.6567	30.1965	antitermination NusB domain-containing protein
Soltu.DM.01G015240.3	23.9992	58.8499	42.9025	40.1648	Transketolase family protein
Soltu.DM.01G015430.1	157.179	92.9299	61.4762	59.8584	Pyruvate kinase family protein
Soltu.DM.01G015870.1	106.768	37.8459	18.0866	15.8041	ChaC-like family protein
Soltu.DM.01G016430.2	1.08081	6.01244	1.95494	2.93194	glutamate-ammonia ligases;catalytics;glutamate-ammonia ligases
Soltu.DM.01G016470.1	0.137987	4.14033	1.15558	0.901659	glutamate-ammonia ligases;catalytics;glutamate-ammonia ligases
Soltu.DM.01G017170.1	8.00344	5.46261	2.10911	1.33134	CTP synthase family protein
Soltu.DM.01G017240.1	18.8771	89.2717	130.597	194.156	Ribosomal protein L34
Soltu.DM.01G017250.1	10.0205	6.85295	2.87478	2.852	hypothetical protein
Soltu.DM.01G017420.1	137.433	375.725	311.498	548.251	Adenine nucleotide alpha hydrolases-like superfamily protein
Soltu.DM.01G017530.2	12.3034	57.2889	24.0626	29.08	protein kinase family protein / protein phosphatase 2C ( PP2C) family protein
Soltu.DM.01G017690.1	13.0967	91.4869	37.7769	46.6939	pyruvate dehydrogenase kinase
Soltu.DM.01G017860.1	2.9008	8.56118	7.22346	10.979	Tetratricopeptide repeat (TPR)-like superfamily protein
Soltu.DM.01G017980.1	1.66578	7.70186	3.23019	4.35564	phragmoplast orienting kinesin
Soltu.DM.01G018200.1	77.4379	59.7923	19.7518	22.851	hypothetical protein
Soltu.DM.01G018340.2	10.7172	16.9846	9.66691	23.411	HCO3- transporter family
Soltu.DM.01G018380.1	7.89499	30.9517	13.4623	18.0059	zinc finger (Ran-binding) family protein
Soltu.DM.01G018420.1	11.2945	82.8334	140.675	187.263	ribosomal protein S1
Soltu.DM.01G018750.2	3.00579	10.5348	13.2091	14.0904	agenet domain-containing protein
Soltu.DM.01G018760.1	23.8728	103.408	71.2155	111.903	Translation elongation factor EF1B/ribosomal protein S6 family protein
Soltu.DM.01G018850.1	0.953433	5.98795	3.5905	2.2801	gibberellin 3-oxidase
Soltu.DM.01G018980.1	51.8	20.6397	10.6239	13.8399	conserved hypothetical protein
Soltu.DM.01G019520.1	3.53905	18.6587	8.09016	7.84577	ATP citrate lyase subunit B
Soltu.DM.01G019690.2	75.5629	42.8775	9.59069	19.4245	hypothetical protein
Soltu.DM.01G019700.2	42.8678	28.76	8.98828	17.9163	hypothetical protein
Soltu.DM.01G019990.1	16.5995	32.8107	56.466	52.702	acyl-activating enzyme
Soltu.DM.01G020030.1	13.2223	12.0819	10.7366	4.8526	Glycine-rich protein family
Soltu.DM.01G020260.1	5.3388	4.57022	1.46332	0.361258	GATA transcription factor
Soltu.DM.01G020290.1	25.817	15.6389	8.86459	9.87298	hypothetical protein
Soltu.DM.01G020300.1	309.247	108.766	37.8982	34.8402	COBRA-like protein-7 precursor
Soltu.DM.01G020490.1	3.5594	1.47669	0.37385	0.7438	RNI-like superfamily protein
Soltu.DM.01G020550.1	4.48816	3.18876	0.603498	0.955668	F-box/RNI-like superfamily protein
Soltu.DM.01G020580.1	4.39542	3.44439	1.22353	1.49788	RNI-like superfamily protein
Soltu.DM.01G020890.1	4.78156	28.184	8.33196	12.1907	plastid developmental protein DAG, putative
Soltu.DM.01G021450.1	239.027	110.453	72.8436	38.4135	TOXICOS EN LEVADURA
Soltu.DM.01G021490.1	15.4087	42.3025	40.1494	32.376	Fumarylacetoacetate (FAA) hydrolase family
Soltu.DM.01G021580.1	32.0906	50.7819	59.1802	65.6379	Protein of unknown function (DUF581)
Soltu.DM.01G021660.1	35.4521	23.7141	10.5962	13.3462	uridine-ribohydrolase
Soltu.DM.01G021740.1	0.756747	1.43932	1.28704	1.74648	Transducin/WD40 repeat-like superfamily protein
Soltu.DM.01G021820.2	0.383568	1.54981	0.888368	0.962177	P-loop containing nucleoside triphosphate hydrolases superfamily protein
Soltu.DM.01G021880.1	2.71918	9.32487	7.52646	10.362	Protein phosphatase 2C family protein
Soltu.DM.01G021910.1	0	2.4466	7.05093	14.3447	Bifunctional inhibitor/lipid-transfer protein/seed storage 2S albumin superfamily protein
Soltu.DM.01G021920.1	11.8228	14.0893	5.19947	4.70348	vesicle-associated membrane protein
Soltu.DM.01G021990.1	0.297302	2.34702	0.51132	0.894874	F-box and associated interaction domains-containing protein
Soltu.DM.01G022050.1	4.12933	8.94743	1.57091	1.70528	conserved hypothetical protein
Soltu.DM.01G022060.1	16.1904	10.6468	2.38238	2.58759	nuclear factor Y, subunit B5
Soltu.DM.01G022180.1	4.35727	10.9701	10.865	11.1472	conserved hypothetical protein
Soltu.DM.01G022190.2	1.67584	8.87646	25.1563	27.1342	NAD(P)-binding Rossmann-fold superfamily protein
Soltu.DM.01G022360.1	10.6138	17.8591	3.12974	4.03283	tetratricopeptide repeat (TPR)-containing protein
Soltu.DM.01G022390.1	2.58714	4.27767	4.64459	5.55851	Protein kinase superfamily protein
Soltu.DM.01G022410.1	8.7143	16.7078	21.4098	20.2105	GTP1/OBG family protein
Soltu.DM.01G022430.1	18.3831	41.7962	39.9879	50.0254	GTP1/OBG family protein
Soltu.DM.01G022460.1	14.0976	10.8663	3.77861	4.53349	DIRP ;Myb-like DNA-binding domain
Soltu.DM.01G022520.1	17.2235	13.9199	5.10405	5.82754	CW-type Zinc Finger
Soltu.DM.01G022540.2	4.79091	23.78	17.6636	19.8274	NAD(P)-binding Rossmann-fold superfamily protein
Soltu.DM.01G022570.2	148.099	318.914	228.085	272.52	beta-amylase
Soltu.DM.01G022630.1	16.0747	14.8153	4.12907	6.06278	vesicle associated protein
Soltu.DM.01G022650.1	185.967	576.207	496.982	419.685	copper/zinc superoxide dismutase
Soltu.DM.01G022910.1	8.24246	50.8096	86.8458	87.9712	Deoxyxylulose-5-phosphate synthase
Soltu.DM.01G022920.1	35.6992	133.674	86.4751	106.988	ralf-like
Soltu.DM.01G023040.1	9.39816	28.3438	19.0655	26.8527	tRNA synthetase class I (I, L, M and V) family protein
Soltu.DM.01G023330.1	4.58637	9.3327	8.97837	8.90441	Major facilitator superfamily protein
Soltu.DM.01G023360.2	2.13604	4.17428	1.82898	3.56074	inosine-uridine preferring nucleoside hydrolase family protein
Soltu.DM.01G023400.1	14.7938	23.5521	48.9784	37.8365	conserved hypothetical protein
Soltu.DM.01G023480.1	12.0307	26.9807	28.1864	40.6726	conserved hypothetical protein
Soltu.DM.01G023490.1	549.692	278.423	225.292	181.807	conserved hypothetical protein
Soltu.DM.01G023510.1	5.57546	7.14355	5.11178	1.80012	DNAse I-like superfamily protein
Soltu.DM.01G023540.1	2.59148	3.74077	1.03101	1.02772	Pentatricopeptide repeat (PPR) superfamily protein
Soltu.DM.01G023600.1	9.79486	5.75977	1.9789	1.39708	methionine sulfoxide reductase B5
Soltu.DM.01G023770.1	0.923593	14.8938	68.5961	106.723	glutamine synthetase
Soltu.DM.01G023780.1	2.11922	21.0707	162.794	53.4784	hypothetical protein
Soltu.DM.01G023840.1	6.28707	3.28693	2.94782	2.15511	alpha/beta-Hydrolases superfamily protein
Soltu.DM.01G023850.1	9.13341	18.4569	19.6513	23.9646	alpha/beta-Hydrolases superfamily protein
Soltu.DM.01G023880.1	1.12971	5.13721	1.83938	2.57161	mitochondrial editing factor
Soltu.DM.01G023900.1	15.2505	31.4759	23.3799	29.475	Aldolase superfamily protein
Soltu.DM.01G023910.1	6.8995	26.494	13.9058	13.347	CBS domain-containing protein with a domain of unknown function (DUF21)
Soltu.DM.01G023990.1	18.6564	10.8304	10.8645	6.40261	RING/U-box superfamily protein
Soltu.DM.01G024100.1	22.343	17.2561	16.6439	8.59895	Eukaryotic aspartyl protease family protein
Soltu.DM.01G024140.1	1.27292	1.62874	2.0233	3.23408	Eukaryotic aspartyl protease family protein
Soltu.DM.01G024180.1	7.44229	1.11808	25.5694	38.0566	Eukaryotic aspartyl protease family protein
Soltu.DM.01G024200.1	7.38116	6.47893	1.65845	0.268285	Eukaryotic aspartyl protease family protein
Soltu.DM.01G024300.1	315.946	500.859	636.408	530.184	Aluminium induced protein with YGL and LRDR motifs
Soltu.DM.01G024330.1	760.169	403.735	255.927	195.257	hypothetical protein
Soltu.DM.01G024340.1	417.779	220.484	117.77	125.111	nuclear factor Y, subunit C9
Soltu.DM.01G024370.1	1.21468	0.877149	0.407408	0.098753	TRICHOME BIREFRINGENCE-LIKE
Soltu.DM.01G024400.1	8.35093	32.4497	35.7692	42.429	peroxiredoxin IIF
Soltu.DM.01G024440.1	0.563446	2.19204	22.9282	43.6737	ADP glucose pyrophosphorylase large subunit
Soltu.DM.01G024460.1	2.10313	8.22904	7.43261	6.57637	TRAM, LAG1 and CLN8 (TLC) lipid-sensing domain containing protein
Soltu.DM.01G024490.1	1.70642	2.23442	0.319059	0.192175	Protein of unknown function (DUF3049)
Soltu.DM.01G024570.1	330.466	157.993	83.0655	68.9646	Cotton fibre expressed protein domain containing protein
Soltu.DM.01G024580.1	147.564	67.0813	38.3749	20.5925	Cotton fibre expressed protein domain containing protein
Soltu.DM.01G024670.1	0.297353	307.575	3.28791	8.36503	myb domain protein
Soltu.DM.01G024680.1	19.6993	33.1917	7.14425	8.16201	DNAJ heat shock family protein
Soltu.DM.01G024690.1	8.35847	10.4844	3.1862	2.22174	alpha/beta-Hydrolases superfamily protein
Soltu.DM.01G024760.1	117.52	192.468	311.63	236.241	secretion-associated RAS super family
Soltu.DM.01G024810.1	0.450897	1.76584	0.529957	0.070369	Minichromosome maintenance (MCM2/3/5) family protein
Soltu.DM.01G024860.1	5.93415	166.01	221.577	265.452	CP12 domain-containing protein
Soltu.DM.01G024880.1	19.2957	49.1188	42.616	46.2557	Prolyl oligopeptidase family protein
Soltu.DM.01G024910.2	4.38601	10.2275	20.0984	11.6981	Calcium-dependent phosphotriesterase superfamily protein
Soltu.DM.01G024920.1	10.9521	19.2742	33.7303	17.583	Calcium-dependent phosphotriesterase superfamily protein
Soltu.DM.01G024980.1	10.5283	27.1646	33.3736	23.8488	WRKY DNA-binding protein
Soltu.DM.01G025080.1	4.63696	5.04245	1.47348	1.03574	stachyose synthase
Soltu.DM.01G025120.1	147.086	122.658	50.1207	59.3106	RNA helicase family protein
Soltu.DM.01G025130.1	0.883768	0.440925	0.28665	0.142174	AMP-dependent synthetase and ligase family protein
Soltu.DM.01G025150.1	10.8363	31.1044	74.1133	73.0462	NFU domain protein
Soltu.DM.01G025170.1	23.3284	12.4143	2.33321	4.08816	gibberellin 2-oxidase
Soltu.DM.01G025230.1	19.7187	31.3074	75.7179	49.6337	galactinol synthase
Soltu.DM.01G025360.2	4.76451	10.2451	13.7492	15.7555	Polyketide cyclase/dehydrase and lipid transport superfamily protein
Soltu.DM.01G025400.1	26.0446	77.2451	88.2209	103.508	Ubiquitin-like superfamily protein
Soltu.DM.01G025510.2	27.5328	20.7189	11.1178	9.45426	N-terminal domain of NEFA-interacting nuclear protein NIP30 domain containing protein
Soltu.DM.01G025560.1	14.9138	20.5746	13.304	30.7108	Ribosomal protein L7Ae/L30e/S12e/Gadd45 family protein
Soltu.DM.01G025590.1	52.0945	52.099	83.2798	103.016	Flavin containing amine oxidoreductase family
Soltu.DM.01G025720.1	6.67217	121.516	32.5715	21.3211	conserved hypothetical protein
Soltu.DM.01G025760.1	0.186084	9.5844	2.95082	3.40875	O-methyltransferase family protein
Soltu.DM.01G025770.1	0.499633	45.9832	17.4028	15.2835	O-methyltransferase family protein
Soltu.DM.01G025790.1	5.12048	2.68709	1.82784	1.12658	hydroxyproline-rich glycoprotein family protein
Soltu.DM.01G025860.1	4.54524	9.95639	16.1127	20.9244	conserved hypothetical protein
Soltu.DM.01G025920.1	121.239	43.4423	44.0677	48.7256	Plant calmodulin-binding protein-related
Soltu.DM.01G026000.1	38.3514	20.8361	13.9096	13.4485	zinc ion binding;nucleic acid binding
Soltu.DM.01G026020.1	9.0014	5.90587	4.00678	3.82399	SET domain protein
Soltu.DM.01G026200.1	5.58411	22.1233	22.0786	29.9224	high chlorophyll fluorescence
Soltu.DM.01G026240.1	14.2414	30.3469	24.8898	28.0184	Pyridine nucleotide-disulphide oxidoreductase family protein
Soltu.DM.01G026450.1	5.90193	17.6735	3.67388	2.46233	aldehyde oxidase
Soltu.DM.01G026520.2	6.2405	28.3207	7.47663	12.0874	conserved hypothetical protein
Soltu.DM.01G026550.3	131.29	50.4981	23.8671	27.6612	Zinc finger (CCCH-type) family protein / RNA recognition motif (RRM)-containing protein
Soltu.DM.01G026560.3	3.86722	36.0428	31.7057	25.3286	pheophytinase
Soltu.DM.01G026650.1	68.4557	15.2152	21.9813	9.79819	Protein of unknown function (DUF793)
Soltu.DM.01G026770.1	11.2168	18.0959	19.5194	28.0829	Subtilase family protein
Soltu.DM.01G026780.1	2.78308	4.60237	7.41349	5.65633	Subtilase family protein
Soltu.DM.01G026800.1	3.55505	8.67687	7.05521	9.70162	Subtilase family protein
Soltu.DM.01G026840.1	1.1352	1.8733	2.26801	2.15294	Subtilase family protein
Soltu.DM.01G026860.1	0.188315	0.23631	1.05168	0.678985	Subtilase family protein
Soltu.DM.01G026880.1	0.951772	2.24672	4.35262	5.83022	Protein of unknown function (DUF3411)
Soltu.DM.01G026910.1	304.982	235.121	387.719	521.772	Ribosomal protein L1p/L10e family
Soltu.DM.01G026920.1	11.7535	11.7123	3.61627	4.7587	structural maintenance of chromosomes
Soltu.DM.01G026930.2	21.5107	6.8503	150	145.389	conserved hypothetical protein
Soltu.DM.01G026950.1	10.7838	20.9529	115.888	130.394	conserved hypothetical protein
Soltu.DM.01G026980.1	29.6084	16.8266	4.90271	9.82068	FBD-like domain family protein
Soltu.DM.01G027060.2	3.56271	9.19346	6.78003	8.68257	alpha-N-acetylglucosaminidase family / NAGLU family
Soltu.DM.01G027080.1	4.92422	2.39711	1.18745	0.923872	polyamine oxidase
Soltu.DM.01G027110.2	7.10227	6.34395	2.95075	2.02079	sterol methyltransferase
Soltu.DM.01G027160.1	10.0762	43.352	71.4267	96.8222	ferredoxin/thioredoxin reductase subunit A (variable subunit)
Soltu.DM.01G027370.1	32.4859	74.1234	371.474	488.018	carotenoid cleavage dioxygenase
Soltu.DM.01G027380.1	1.41335	2.55482	87.341	25.1003	carotenoid cleavage dioxygenase
Soltu.DM.01G027450.1	5.91357	7.1254	8.12841	10.2681	Chaperonin-like RbcX protein
Soltu.DM.01G027470.2	107.931	100.721	35.2111	42.4643	CCCH-type zinc finger protein with ARM repeat domain
Soltu.DM.01G027540.1	70.2621	166.364	196.711	150.951	delta subunit of Mt ATP synthase
Soltu.DM.01G027590.2	89.261	518.886	937.422	528.007	conserved hypothetical protein
Soltu.DM.01G027640.1	2.04764	48.9214	88.4343	124.497	Mog1/PsbP/DUF1795-like photosystem II reaction center PsbP family protein
Soltu.DM.01G027730.1	26.7047	17.9774	7.32295	8.87712	RNA binding (RRM/RBD/RNP motifs) family protein
Soltu.DM.01G027740.1	1382.32	670.262	448.168	499.88	A20/AN1-like zinc finger family protein
Soltu.DM.01G027750.1	2281.29	906.952	573.644	474.586	A20/AN1-like zinc finger family protein
Soltu.DM.01G027790.1	0.637485	1.3339	0.304623	0.162783	gamma response gene
Soltu.DM.01G027800.1	0.91541	1.2215	2.97616	2.00543	Leucine-rich repeat (LRR) family protein
Soltu.DM.01G027810.1	6.70889	17.8376	38.6127	50.0059	AGAMOUS-like
Soltu.DM.01G027920.1	2.55747	7.22985	4.18393	5.84514	NB-ARC domain-containing disease resistance protein
Soltu.DM.01G028050.1	19.1712	4.39691	2.04351	1.52101	O-fucosyltransferase family protein
Soltu.DM.01G028080.2	0.661891	1.14927	1.38533	1.43051	beta glucosidase
Soltu.DM.01G028100.1	5.95602	4.22249	3.66252	1.64018	beta glucosidase
Soltu.DM.01G028150.1	0.12488	0.63705	0.354716	0.556528	NB-ARC domain-containing disease resistance protein
Soltu.DM.01G028200.1	19.0346	18.899	5.51971	6.51951	DNA-binding bromodomain-containing protein
Soltu.DM.01G028280.1	5.73228	2.09309	0.380314	0	Cysteine/Histidine-rich C1 domain family protein
Soltu.DM.01G028530.1	9.07158	28.6633	18.9201	17.7657	cofactor of nitrate reductase and xanthine dehydrogenase
Soltu.DM.01G028610.1	65.5	59.4547	159.515	108.369	vacuolar ATP synthase subunit D (VATD) / V-ATPase D subunit / vacuolar proton pump D subunit (VATPD)
Soltu.DM.01G028630.1	10.5357	30.6501	26.7175	39.5992	Bifunctional inhibitor/lipid-transfer protein/seed storage 2S albumin superfamily protein
Soltu.DM.01G028800.1	46.5969	18.6722	27.9505	18.434	6-phosphogluconate dehydrogenase family protein
Soltu.DM.01G028830.1	3.24806	44.7521	46.0334	51.7552	RNApolymerase sigma subunit
Soltu.DM.01G028840.2	0	2.62862	5.78108	13.0486	alpha/beta-Hydrolases superfamily protein
Soltu.DM.01G028850.3	3.72889	19.5434	16.9339	16.5359	S-adenosyl-L-methionine-dependent methyltransferases superfamily protein
Soltu.DM.01G028910.1	5.28404	2.5346	1.45369	0.5812	AP2/B3-like transcriptional factor family protein
Soltu.DM.01G028920.1	14.9319	37.8292	24.311	25.749	Zinc-binding dehydrogenase family protein
Soltu.DM.01G028930.1	4.90568	3.16313	1.3539	1.54667	hypothetical protein
Soltu.DM.01G028940.1	2.16649	5.99921	3.43855	4.33485	Major facilitator superfamily protein
Soltu.DM.01G028960.1	5.50961	22.3905	12.9414	12.4254	Nucleotide/sugar transporter family protein
Soltu.DM.01G028970.1	2.20294	8.74725	5.94176	5.66318	Plant nuclear matrix protein 1 (NMP1) domain containing protein
Soltu.DM.01G029050.1	4.86217	17.1552	7.64457	10.4182	purin
Soltu.DM.01G029140.1	16.352	34.1787	30.4918	29.2128	DUF4787 domain containing protein
Soltu.DM.01G029150.3	41.8397	71.0634	88.5123	117.985	Calcium-binding EF hand family protein
Soltu.DM.01G029180.1	0.514411	1.95983	1.26644	1.39201	Tetratricopeptide repeat (TPR)-like superfamily protein
Soltu.DM.01G029250.3	26.9877	18.2785	7.57739	10.5504	AMP-dependent synthetase and ligase family protein
Soltu.DM.01G029260.1	19.7855	12.8271	5.53225	6.55456	AMP-dependent synthetase and ligase family protein
Soltu.DM.01G029290.3	1.78389	6.14578	3.31242	4.18047	Tetratricopeptide repeat (TPR)-like superfamily protein
Soltu.DM.01G029430.1	36.5775	56.0978	60.6717	61.8916	beta-hydroxyisobutyryl-CoA hydrolase
Soltu.DM.01G029450.1	35.1287	74.179	55.6619	68.1238	conserved hypothetical protein
Soltu.DM.01G029530.1	49.1657	58.8081	80.7496	85.3669	cytochrome c oxidase
[truncated: 5,946 more rows]
