# Supplementary material for: Transcriptome analysis provides StMYBA1 gene that regulates potato anthocyanin biosynthesis by activating structural genes
Source: Front Plant Sci. 2023 Jan 20;14:1087121. doi: 10.3389/fpls.2023.1087121 (PMC9895859; doi:10.3389/fpls.2023.1087121)
Supplement: Supplementary file 3 [file Table_3.xlsx]

## Sheet: Sheet1
Soltu.DM.02G020850.1GST	1600	1606	G-Box	CACGTG	6	-	Pisum sativum	cis-acting regulatory element involved in light responsiveness
Soltu.DM.02G020850.1GST	218	226	O2-site	GATGA(C/T)(A/G)TG(A/G)	8	-	Zea mays	cis-acting regulatory element involved in zein metabolism regulation
Soltu.DM.02G020850.1GST	406	414	O2-site	GATGA(C/T)(A/G)TG(A/G)	8	-	Zea mays	cis-acting regulatory element involved in zein metabolism regulation
Soltu.DM.02G020850.1GST	1690	1696	MBS	CAACTG	6	+	Arabidopsis thaliana	MYB binding site involved in drought-inducibility
Soltu.DM.02G020850.1GST	139	145	Box 4	ATTAAT	6	+	Petroselinum crispum	part of a conserved DNA module involved in light responsiveness
Soltu.DM.02G020850.1GST	327	333	Box 4	ATTAAT	6	+	Petroselinum crispum	part of a conserved DNA module involved in light responsiveness
Soltu.DM.02G020850.1GST	483	489	Box 4	ATTAAT	6	+	Petroselinum crispum	part of a conserved DNA module involved in light responsiveness
Soltu.DM.02G020850.1GST	1524	1530	Box 4	ATTAAT	6	-	Petroselinum crispum	part of a conserved DNA module involved in light responsiveness
Soltu.DM.02G020850.1GST	578	585	MRE	AACCTAA	7	+	Petroselinum crispum	MYB binding site involved in light responsiveness
Soltu.DM.02G020850.1GST	706	715	TC-rich repeats	ATTCTCTAAC	9	-	Nicotiana tabacum	cis-acting element involved in defense and stress responsiveness
Soltu.DM.02G020850.1GST	1342	1351	TC-rich repeats	GTTTTCTTAC	9	+	Nicotiana tabacum	cis-acting element involved in defense and stress responsiveness
Soltu.DM.02G020850.1GST	1183	1190	GATA-motif	GATAGGG	7	+	Pisum sativum	part of a light responsive element
Soltu.DM.02G020850.1GST	1204	1211	GATA-motif	GATAGGA	7	+	Arabidopsis thaliana	part of a light responsive element
Soltu.DM.02G020850.1GST	1269	1275	GT1-motif	GGTTAA	6	+	Arabidopsis thaliana	light responsive element
Soltu.DM.02G020850.1GST	1426	1432	GT1-motif	GGTTAA	6	+	Arabidopsis thaliana	light responsive element
Soltu.DM.02G020850.1GST	1740	1747	AuxRR-core	GGTCCAT	7	+	Nicotiana tabacum	cis-acting regulatory element involved in auxin responsiveness
Soltu.DM.02G020850.1GST	1419	1429.5	MBSI	aaaAaaC(G/C)GTTA	10.5	+	Petunia hybrida	MYB binding site involved in flavonoid biosynthetic genes regulation
Soltu.DM.02G020850.1GST	1988	1998	3-AF1 binding site	TAAGAGAGGAA	10	+	Solanum tuberosum	light responsive element
Soltu.DM.02G020850.1GST	1576	1582	G-box	TACGTG	6	-	Arabidopsis thaliana	cis-acting regulatory element involved in light responsiveness
Soltu.DM.02G020850.1GST	1600	1606	G-box	CACGTG	6	-	Arabidopsis thaliana	cis-acting regulatory element involved in light responsiveness
Soltu.DM.02G020850.1GST	862	868	TCT-motif	TCTTAC	6	+	Arabidopsis thaliana	part of a light responsive element
Soltu.DM.02G020850.1GST	1346	1352	TCT-motif	TCTTAC	6	+	Arabidopsis thaliana	part of a light responsive element
Soltu.DM.02G020850.1GST	1381	1390	I-box	GTATAAGGCC	9	-	Larix laricina	part of a light responsive element
Soltu.DM.02G020850.1GST	1163	1169	A-box	CCGTCC	6	-	Petroselinum crispum	cis-acting regulatory element
Soltu.DM.02G020850.1GST	1942	1950	AE-box	AGAAACTT	8	+	Arabidopsis thaliana	part of a module for light response
Soltu.DM.02G020850.1GST	1576	1581	ABRE	ACGTG	5	-	Arabidopsis thaliana	cis-acting element involved in the abscisic acid responsiveness
Soltu.DM.02G020850.1GST	1600	1606	ABRE	CACGTG	6	-	Arabidopsis thaliana	cis-acting element involved in the abscisic acid responsiveness
Soltu.DM.02G020850.1GST	1601	1606	ABRE	ACGTG	5	+	Arabidopsis thaliana	cis-acting element involved in the abscisic acid responsiveness
Soltu.DM.02G023850.1F3H	34	42	G-box	CCACGTAA	8	+	Brassica napus	cis-acting regulatory element involved in light responsiveness
Soltu.DM.02G023850.1F3H	35	41	G-box	TACGTG	6	-	Arabidopsis thaliana	cis-acting regulatory element involved in light responsiveness
Soltu.DM.02G023850.1F3H	316	322	G-box	TACGTG	6	+	Arabidopsis thaliana	cis-acting regulatory element involved in light responsiveness
Soltu.DM.02G023850.1F3H	1858	1864	G-box	CACGTG	6	-	Arabidopsis thaliana	cis-acting regulatory element involved in light responsiveness
Soltu.DM.02G023850.1F3H	1768	1773	CGTCA-motif	CGTCA	5	-	Hordeum vulgare	cis-acting regulatory element involved in the MeJA-responsiveness
Soltu.DM.02G023850.1F3H	1176	1182	ARE	AAACCA	6	+	Zea mays	cis-acting regulatory element essential for the anaerobic induction
Soltu.DM.02G023850.1F3H	782	788	A-box	CCGTCC	6	-	Petroselinum crispum	cis-acting regulatory element
Soltu.DM.02G023850.1F3H	35	40	ABRE	ACGTG	5	-	Arabidopsis thaliana	cis-acting element involved in the abscisic acid responsiveness
Soltu.DM.02G023850.1F3H	317	322	ABRE	ACGTG	5	+	Arabidopsis thaliana	cis-acting element involved in the abscisic acid responsiveness
Soltu.DM.02G023850.1F3H	1858	1864	ABRE	CACGTG	6	-	Arabidopsis thaliana	cis-acting element involved in the abscisic acid responsiveness
Soltu.DM.02G023850.1F3H	1859	1864	ABRE	ACGTG	5	+	Arabidopsis thaliana	cis-acting element involved in the abscisic acid responsiveness
Soltu.DM.02G023850.1F3H	1768	1773	TGACG-motif	TGACG	5	+	Hordeum vulgare	cis-acting regulatory element involved in the MeJA-responsiveness
Soltu.DM.02G023850.1F3H	1526	1535	I-box	GTATAAGGCC	9	+	Larix laricina	part of a light responsive element
Soltu.DM.02G023850.1F3H	918	924	CCAAT-box	CAACGG	6	+	Hordeum vulgare	MYBHv1 binding site
Soltu.DM.02G023850.1F3H	101	107	Box 4	ATTAAT	6	+	Petroselinum crispum	part of a conserved DNA module involved in light responsiveness
Soltu.DM.02G023850.1F3H	1312	1318	Box 4	ATTAAT	6	-	Petroselinum crispum	part of a conserved DNA module involved in light responsiveness
Soltu.DM.02G023850.1F3H	1669	1675	Box 4	ATTAAT	6	-	Petroselinum crispum	part of a conserved DNA module involved in light responsiveness
Soltu.DM.02G023850.1F3H	535	542	MRE	AACCTAA	7	+	Petroselinum crispum	MYB binding site involved in light responsiveness
Soltu.DM.02G023850.1F3H	1849	1858	TC-rich repeats	GTTTTCTTAC	9	-	Nicotiana tabacum	cis-acting element involved in defense and stress responsiveness
Soltu.DM.02G023850.1F3H	1858	1864	G-Box	CACGTG	6	-	Pisum sativum	cis-acting regulatory element involved in light responsiveness
Soltu.DM.02G023850.1F3H	759	772	AT1-motif	AATTATTTTTTATT	13	+	Solanum tuberosum	part of a light responsive module
Soltu.DM.02G023850.1F3H	135	143.5	HD-Zip 1	CAAT(A/T)ATTG	8.5	+	Arabidopsis thaliana	element involved in differentiation of the palisade mesophyll cells
Soltu.DM.02G023850.1F3H	788	795	GATA-motif	GATAGGG	7	-	Pisum sativum	part of a light responsive element
Soltu.DM.02G023850.1F3H	885	892	GATA-motif	GATAGGG	7	-	Pisum sativum	part of a light responsive element
Soltu.DM.02G023850.1F3H	1131	1141	GATA-motif	AAGATAAGATT	10	-	Arabidopsis thaliana	part of a light responsive element
Soltu.DM.02G023850.1F3H	532	539	GT1-motif	GGTTAAT	7	-	Avena sativa	light responsive element
Soltu.DM.02G023850.1F3H	533	539	GT1-motif	GGTTAA	6	-	Arabidopsis thaliana	light responsive element
Soltu.DM.02G024900.2DFR	15	21	Box 4	ATTAAT	6	+	Petroselinum crispum	part of a conserved DNA module involved in light responsiveness
Soltu.DM.02G024900.2DFR	193	199	Box 4	ATTAAT	6	+	Petroselinum crispum	part of a conserved DNA module involved in light responsiveness
Soltu.DM.02G024900.2DFR	274	280	Box 4	ATTAAT	6	+	Petroselinum crispum	part of a conserved DNA module involved in light responsiveness
Soltu.DM.02G024900.2DFR	305	311	Box 4	ATTAAT	6	+	Petroselinum crispum	part of a conserved DNA module involved in light responsiveness
Soltu.DM.02G024900.2DFR	340	346	Box 4	ATTAAT	6	+	Petroselinum crispum	part of a conserved DNA module involved in light responsiveness
Soltu.DM.02G024900.2DFR	344	350	Box 4	ATTAAT	6	+	Petroselinum crispum	part of a conserved DNA module involved in light responsiveness
Soltu.DM.02G024900.2DFR	850	856	Box 4	ATTAAT	6	-	Petroselinum crispum	part of a conserved DNA module involved in light responsiveness
Soltu.DM.02G024900.2DFR	1531	1537	Box 4	ATTAAT	6	-	Petroselinum crispum	part of a conserved DNA module involved in light responsiveness
Soltu.DM.02G024900.2DFR	631	639	GA-motif	ATAGATAA	8	+	Arabidopsis thaliana	part of a light responsive element
Soltu.DM.02G024900.2DFR	165	172	TATC-box	TATCCCA	7	-	Oryza sativa	cis-acting element involved in gibberellin-responsiveness
Soltu.DM.02G024900.2DFR	1384	1390	G-box	CACGAC	6	-	Zea mays	cis-acting regulatory element involved in light responsiveness
Soltu.DM.02G024900.2DFR	1823	1829	G-box	CACGTG	6	-	Arabidopsis thaliana	cis-acting regulatory element involved in light responsiveness
Soltu.DM.02G024900.2DFR	1862	1868	G-box	TACGTG	6	+	Arabidopsis thaliana	cis-acting regulatory element involved in light responsiveness
Soltu.DM.02G024900.2DFR	1477	1483	TCT-motif	TCTTAC	6	-	Arabidopsis thaliana	part of a light responsive element
Soltu.DM.02G024900.2DFR	159	166	MRE	AACCTAA	7	-	Petroselinum crispum	MYB binding site involved in light responsiveness
Soltu.DM.02G024900.2DFR	622	627	CGTCA-motif	CGTCA	5	-	Hordeum vulgare	cis-acting regulatory element involved in the MeJA-responsiveness
Soltu.DM.02G024900.2DFR	651	656	CGTCA-motif	CGTCA	5	-	Hordeum vulgare	cis-acting regulatory element involved in the MeJA-responsiveness
Soltu.DM.02G024900.2DFR	536	542	G-Box	CACGTT	6	-	Pisum sativum	cis-acting regulatory element involved in light responsiveness
Soltu.DM.02G024900.2DFR	1823	1829	G-Box	CACGTG	6	-	Pisum sativum	cis-acting regulatory element involved in light responsiveness
Soltu.DM.02G024900.2DFR	1104	1110	MBS	CAACTG	6	-	Arabidopsis thaliana	MYB binding site involved in drought-inducibility
Soltu.DM.02G024900.2DFR	828	836	AE-box	AGAAACTT	8	-	Arabidopsis thaliana	part of a module for light response
Soltu.DM.02G024900.2DFR	1791	1797	ARE	AAACCA	6	+	Zea mays	cis-acting regulatory element essential for the anaerobic induction
Soltu.DM.02G024900.2DFR	537	542	ABRE	ACGTG	5	+	Arabidopsis thaliana	cis-acting element involved in the abscisic acid responsiveness
Soltu.DM.02G024900.2DFR	1823	1829	ABRE	CACGTG	6	-	Arabidopsis thaliana	cis-acting element involved in the abscisic acid responsiveness
Soltu.DM.02G024900.2DFR	1824	1829	ABRE	ACGTG	5	+	Arabidopsis thaliana	cis-acting element involved in the abscisic acid responsiveness
Soltu.DM.02G024900.2DFR	1863	1868	ABRE	ACGTG	5	+	Arabidopsis thaliana	cis-acting element involved in the abscisic acid responsiveness
Soltu.DM.02G024900.2DFR	622	627	TGACG-motif	TGACG	5	+	Hordeum vulgare	cis-acting regulatory element involved in the MeJA-responsiveness
Soltu.DM.02G024900.2DFR	651	656	TGACG-motif	TGACG	5	+	Hordeum vulgare	cis-acting regulatory element involved in the MeJA-responsiveness
Soltu.DM.02G024900.2DFR	1953	1961	chs-CMA2a	TCACTTGA	8	+	Petroselinum crispum	part of a light responsive element
Soltu.DM.02G024900.2DFR	1436	1446	GATA-motif	AAGATAAGATT	10	+	Arabidopsis thaliana	part of a light responsive element
Soltu.DM.02G024900.2DFR	864	871	GT1-motif	GGTTAAT	7	+	Avena sativa	light responsive element
Soltu.DM.02G024900.2DFR	1787	1793	GT1-motif	GGTTAA	6	+	Arabidopsis thaliana	light responsive element
Soltu.DM.02G024900.2DFR	1961	1967	GT1-motif	GGTTAA	6	+	Arabidopsis thaliana	light responsive element
Soltu.DM.05G023610.1CHS	152	159	AuxRR-core	GGTCCAT	7	-	Nicotiana tabacum	cis-acting regulatory element involved in auxin responsiveness
Soltu.DM.05G023610.1CHS	170	177	AuxRR-core	GGTCCAT	7	+	Nicotiana tabacum	cis-acting regulatory element involved in auxin responsiveness
Soltu.DM.05G023610.1CHS	1995	2001	LTR	CCGAAA	6	+	Hordeum vulgare	cis-acting element involved in low-temperature responsiveness
Soltu.DM.05G023610.1CHS	32	40	LAMP-element	CTTTATCA	8	+	Pisum sativum	part of a light responsive element
Soltu.DM.05G023610.1CHS	525	531	CAT-box	GCCACT	6	+	Arabidopsis thaliana	cis-acting regulatory element related to meristem expression
Soltu.DM.05G023610.1CHS	1494	1500	CAT-box	GCCACT	6	-	Arabidopsis thaliana	cis-acting regulatory element related to meristem expression
Soltu.DM.05G023610.1CHS	141	147	Sp1	GGGCGG	6	-	Oryza sativa	light responsive element
Soltu.DM.05G023610.1CHS	49	55	Box 4	ATTAAT	6	+	Petroselinum crispum	part of a conserved DNA module involved in light responsiveness
Soltu.DM.05G023610.1CHS	106	112	Box 4	ATTAAT	6	+	Petroselinum crispum	part of a conserved DNA module involved in light responsiveness
Soltu.DM.05G023610.1CHS	777	783	Box 4	ATTAAT	6	-	Petroselinum crispum	part of a conserved DNA module involved in light responsiveness
Soltu.DM.05G023610.1CHS	911	917	Box 4	ATTAAT	6	-	Petroselinum crispum	part of a conserved DNA module involved in light responsiveness
Soltu.DM.05G023610.1CHS	1098	1104	Box 4	ATTAAT	6	-	Petroselinum crispum	part of a conserved DNA module involved in light responsiveness
Soltu.DM.05G023610.1CHS	1328	1334	Box 4	ATTAAT	6	-	Petroselinum crispum	part of a conserved DNA module involved in light responsiveness
Soltu.DM.05G023610.1CHS	1798	1804	MBS	CAACTG	6	-	Arabidopsis thaliana	MYB binding site involved in drought-inducibility
Soltu.DM.05G023610.1CHS	1825	1831	G-Box	CACGTG	6	-	Pisum sativum	cis-acting regulatory element involved in light responsiveness
Soltu.DM.05G023610.1CHS	1351	1356	ABRE	ACGTG	5	+	Arabidopsis thaliana	cis-acting element involved in the abscisic acid responsiveness
Soltu.DM.05G023610.1CHS	1825	1831	ABRE	CACGTG	6	-	Arabidopsis thaliana	cis-acting element involved in the abscisic acid responsiveness
Soltu.DM.05G023610.1CHS	1826	1831	ABRE	ACGTG	5	+	Arabidopsis thaliana	cis-acting element involved in the abscisic acid responsiveness
Soltu.DM.05G023610.1CHS	1370	1375	TGACG-motif	TGACG	5	+	Hordeum vulgare	cis-acting regulatory element involved in the MeJA-responsiveness
Soltu.DM.05G023610.1CHS	1462	1467	TGACG-motif	TGACG	5	+	Hordeum vulgare	cis-acting regulatory element involved in the MeJA-responsiveness
Soltu.DM.05G023610.1CHS	192	200	AE-box	AGAAACTT	8	-	Arabidopsis thaliana	part of a module for light response
Soltu.DM.05G023610.1CHS	654	661	TCCC-motif	TCTCCCT	7	+	Spinacia oleracea	part of a light responsive element
Soltu.DM.05G023610.1CHS	1674	1684	I-box	cCATATCCAAT	10	-	Flaveria trinervia	part of a light responsive element
Soltu.DM.05G023610.1CHS	459	467	chs-CMA2a	TCACTTGA	8	-	Petroselinum crispum	part of a light responsive element
Soltu.DM.05G023610.1CHS	1370	1375	CGTCA-motif	CGTCA	5	-	Hordeum vulgare	cis-acting regulatory element involved in the MeJA-responsiveness
Soltu.DM.05G023610.1CHS	1462	1467	CGTCA-motif	CGTCA	5	-	Hordeum vulgare	cis-acting regulatory element involved in the MeJA-responsiveness
Soltu.DM.05G023610.1CHS	1350	1356	G-box	TACGTG	6	+	Arabidopsis thaliana	cis-acting regulatory element involved in light responsiveness
Soltu.DM.05G023610.1CHS	1825	1831	G-box	CACGTG	6	-	Arabidopsis thaliana	cis-acting regulatory element involved in light responsiveness
Soltu.DM.05G023610.1CHS	547	554	TATC-box	TATCCCA	7	+	Oryza sativa	cis-acting element involved in gibberellin-responsiveness
Soltu.DM.05G023610.1CHS	942	950	GA-motif	ATAGATAA	8	+	Arabidopsis thaliana	part of a light responsive element
Soltu.DM.07G023150.1CHI	490	498.5	HD-Zip 1	CAAT(A/T)ATTG	8.5	+	Arabidopsis thaliana	element involved in differentiation of the palisade mesophyll cells
Soltu.DM.07G023150.1CHI	658	666	LAMP-element	CTTTATCA	8	-	Pisum sativum	part of a light responsive element
Soltu.DM.07G023150.1CHI	1751	1759	LAMP-element	CTTTATCA	8	+	Pisum sativum	part of a light responsive element
Soltu.DM.07G023150.1CHI	961	968	GCN4_motif	TGAGTCA	7	-	Oryza sativa	cis-regulatory element involved in endosperm expression
Soltu.DM.07G023150.1CHI	1629	1636	GCN4_motif	TGAGTCA	7	-	Oryza sativa	cis-regulatory element involved in endosperm expression
Soltu.DM.07G023150.1CHI	1813	1819	MBS	CAACTG	6	-	Arabidopsis thaliana	MYB binding site involved in drought-inducibility
Soltu.DM.07G023150.1CHI	1138	1144	TCT-motif	TCTTAC	6	-	Arabidopsis thaliana	part of a light responsive element
Soltu.DM.07G023150.1CHI	1607	1616	TC-rich repeats	ATTCTCTAAC	9	+	Nicotiana tabacum	cis-acting element involved in defense and stress responsiveness
Soltu.DM.07G023150.1CHI	898	904	Box 4	ATTAAT	6	-	Petroselinum crispum	part of a conserved DNA module involved in light responsiveness
Soltu.DM.07G023150.1CHI	1645	1651	Box 4	ATTAAT	6	-	Petroselinum crispum	part of a conserved DNA module involved in light responsiveness
Soltu.DM.07G023150.1CHI	1895	1901	Box 4	ATTAAT	6	-	Petroselinum crispum	part of a conserved DNA module involved in light responsiveness
Soltu.DM.07G023150.1CHI	372	378	G-box	CACGAC	6	-	Zea mays	cis-acting regulatory element involved in light responsiveness
Soltu.DM.07G023150.1CHI	526	533	TATC-box	TATCCCA	7	+	Oryza sativa	cis-acting element involved in gibberellin-responsiveness
Soltu.DM.08G026700.1ANS	1799	1809	I-box	AAGATAAGGCT	10	-	Gossypium hirsutum	part of a light responsive element
Soltu.DM.08G026700.1ANS	1634	1639	TGACG-motif	TGACG	5	-	Hordeum vulgare	cis-acting regulatory element involved in the MeJA-responsiveness
Soltu.DM.08G026700.1ANS	1770	1776	ABRE	CACGTG	6	-	Arabidopsis thaliana	cis-acting element involved in the abscisic acid responsiveness
Soltu.DM.08G026700.1ANS	1771	1776	ABRE	ACGTG	5	+	Arabidopsis thaliana	cis-acting element involved in the abscisic acid responsiveness
Soltu.DM.08G026700.1ANS	244	250	ARE	AAACCA	6	+	Zea mays	cis-acting regulatory element essential for the anaerobic induction
Soltu.DM.08G026700.1ANS	680	686	ARE	AAACCA	6	+	Zea mays	cis-acting regulatory element essential for the anaerobic induction
Soltu.DM.08G026700.1ANS	839	845	ARE	AAACCA	6	+	Zea mays	cis-acting regulatory element essential for the anaerobic induction
Soltu.DM.08G026700.1ANS	1749	1759.5	MBSI	aaaAaaC(G/C)GTTA	10.5	+	Petunia hybrida	MYB binding site involved in flavonoid biosynthetic genes regulation
Soltu.DM.08G026700.1ANS	1445	1454	Pc-CMA2c	GCCCACGCA	9	+	Pisum sativum	part of a light responsive element
Soltu.DM.08G026700.1ANS	1634	1639	CGTCA-motif	CGTCA	5	+	Hordeum vulgare	cis-acting regulatory element involved in the MeJA-responsiveness
Soltu.DM.08G026700.1ANS	1776	1784	RY-element	CATGCATG	8	-	Helianthus annuus	cis-acting regulatory element involved in seed-specific regulation
Soltu.DM.08G026700.1ANS	1025	1034	TCA-element	TCAGAAGAGG	9	-	Brassica oleracea	cis-acting element involved in salicylic acid responsiveness
Soltu.DM.08G026700.1ANS	1207	1217	3-AF1 binding site	TAAGAGAGGAA	10	+	Solanum tuberosum	light responsive element
Soltu.DM.08G026700.1ANS	1770	1776	G-box	CACGTG	6	-	Arabidopsis thaliana	cis-acting regulatory element involved in light responsiveness
Soltu.DM.08G026700.1ANS	914	921	AuxRR-core	GGTCCAT	7	+	Nicotiana tabacum	cis-acting regulatory element involved in auxin responsiveness
Soltu.DM.08G026700.1ANS	1909	1922	AT1-motif	AATTATTTTTTATT	13	+	Solanum tuberosum	part of a light responsive module
Soltu.DM.08G026700.1ANS	1765	1772	GCN4_motif	TGAGTCA	7	+	Oryza sativa	cis-regulatory element involved in endosperm expression
Soltu.DM.08G026700.1ANS	1770	1776	G-Box	CACGTG	6	-	Pisum sativum	cis-acting regulatory element involved in light responsiveness
Soltu.DM.08G026700.1ANS	421	428	MRE	AACCTAA	7	-	Petroselinum crispum	MYB binding site involved in light responsiveness
Soltu.DM.08G026700.1ANS	522	529	MRE	AACCTAA	7	-	Petroselinum crispum	MYB binding site involved in light responsiveness
Soltu.DM.08G026700.1ANS	957	964	MRE	AACCTAA	7	+	Petroselinum crispum	MYB binding site involved in light responsiveness
Soltu.DM.08G026700.1ANS	639	645	Box 4	ATTAAT	6	-	Petroselinum crispum	part of a conserved DNA module involved in light responsiveness
Soltu.DM.08G026700.1ANS	669	675	Box 4	ATTAAT	6	-	Petroselinum crispum	part of a conserved DNA module involved in light responsiveness
Soltu.DM.11G020990.1F3'5'H	1151	1157	GT1-motif	GGTTAA	6	+	Arabidopsis thaliana	light responsive element
Soltu.DM.11G020990.1F3'5'H	1935	1941	Sp1	GGGCGG	6	+	Oryza sativa	light responsive element
Soltu.DM.11G020990.1F3'5'H	1203	1208	ABRE	ACGTG	5	-	Arabidopsis thaliana	cis-acting element involved in the abscisic acid responsiveness
Soltu.DM.11G020990.1F3'5'H	1639	1644	ABRE	ACGTG	5	+	Arabidopsis thaliana	cis-acting element involved in the abscisic acid responsiveness
Soltu.DM.11G020990.1F3'5'H	1921	1927	A-box	CCGTCC	6	+	Petroselinum crispum	cis-acting regulatory element
Soltu.DM.11G020990.1F3'5'H	744	750	MBS	CAACTG	6	+	Arabidopsis thaliana	MYB binding site involved in drought-inducibility
Soltu.DM.11G020990.1F3'5'H	1638	1644	G-Box	CACGTT	6	-	Pisum sativum	cis-acting regulatory element involved in light responsiveness
Soltu.DM.11G020990.1F3'5'H	1820	1829	circadian	CAAAGATATC	9	-	Lycopersicon esculentum	cis-acting regulatory element involved in circadian control
Soltu.DM.11G020990.1F3'5'H	1992	1999	MRE	AACCTAA	7	-	Petroselinum crispum	MYB binding site involved in light responsiveness
Soltu.DM.11G020990.1F3'5'H	1684	1693	TCA-element	CCATCTTTTT	9	+	Nicotiana tabacum	cis-acting element involved in salicylic acid responsiveness
Soltu.DM.11G020990.1F3'5'H	1203	1209	G-box	TACGTG	6	-	Arabidopsis thaliana	cis-acting regulatory element involved in light responsiveness
Soltu.DM.11G020990.1F3'5'H	1048	1055	TATC-box	TATCCCA	7	+	Oryza sativa	cis-acting element involved in gibberellin-responsiveness
Soltu.DM.11G020990.1F3'5'H	41	47	Box 4	ATTAAT	6	+	Petroselinum crispum	part of a conserved DNA module involved in light responsiveness
Soltu.DM.11G020990.1F3'5'H	1546	1552	Box 4	ATTAAT	6	-	Petroselinum crispum	part of a conserved DNA module involved in light responsiveness
Soltu.DM.11G020990.1F3'5'H	1910	1916	Box 4	ATTAAT	6	-	Petroselinum crispum	part of a conserved DNA module involved in light responsiveness
Soltu.DM.03G029340.1F3'H	627	633	G-box	TACGTG	6	-	Arabidopsis thaliana	cis-acting regulatory element involved in light responsiveness
Soltu.DM.03G029340.1F3'H	798	804	G-box	TACGTG	6	+	Arabidopsis thaliana	cis-acting regulatory element involved in light responsiveness
Soltu.DM.03G029340.1F3'H	1789	1795	G-box	TACGTG	6	+	Arabidopsis thaliana	cis-acting regulatory element involved in light responsiveness
Soltu.DM.03G029340.1F3'H	713	722	TCA-element	CCATCTTTTT	9	-	Nicotiana tabacum	cis-acting element involved in salicylic acid responsiveness
Soltu.DM.03G029340.1F3'H	722	731	TCA-element	CCATCTTTTT	9	-	Nicotiana tabacum	cis-acting element involved in salicylic acid responsiveness
Soltu.DM.03G029340.1F3'H	1030	1036	GT1-motif	GGTTAA	6	+	Arabidopsis thaliana	light responsive element
Soltu.DM.03G029340.1F3'H	1710	1716	GT1-motif	GGTTAA	6	+	Arabidopsis thaliana	light responsive element
Soltu.DM.03G029340.1F3'H	159	169	GATA-motif	AAGATAAGATT	10	-	Arabidopsis thaliana	part of a light responsive element
Soltu.DM.03G029340.1F3'H	114	120	Box 4	ATTAAT	6	+	Petroselinum crispum	part of a conserved DNA module involved in light responsiveness
Soltu.DM.03G029340.1F3'H	241	247	Box 4	ATTAAT	6	+	Petroselinum crispum	part of a conserved DNA module involved in light responsiveness
Soltu.DM.03G029340.1F3'H	283	289	Box 4	ATTAAT	6	+	Petroselinum crispum	part of a conserved DNA module involved in light responsiveness
Soltu.DM.03G029340.1F3'H	325	331	Box 4	ATTAAT	6	+	Petroselinum crispum	part of a conserved DNA module involved in light responsiveness
Soltu.DM.03G029340.1F3'H	391	397	Box 4	ATTAAT	6	+	Petroselinum crispum	part of a conserved DNA module involved in light responsiveness
Soltu.DM.03G029340.1F3'H	789	795	Box 4	ATTAAT	6	+	Petroselinum crispum	part of a conserved DNA module involved in light responsiveness
Soltu.DM.03G029340.1F3'H	864	870	Box 4	ATTAAT	6	+	Petroselinum crispum	part of a conserved DNA module involved in light responsiveness
Soltu.DM.03G029340.1F3'H	935	941	Box 4	ATTAAT	6	+	Petroselinum crispum	part of a conserved DNA module involved in light responsiveness
Soltu.DM.03G029340.1F3'H	967	973	Box 4	ATTAAT	6	+	Petroselinum crispum	part of a conserved DNA module involved in light responsiveness
Soltu.DM.03G029340.1F3'H	627	632	ABRE	ACGTG	5	-	Arabidopsis thaliana	cis-acting element involved in the abscisic acid responsiveness
Soltu.DM.03G029340.1F3'H	799	804	ABRE	ACGTG	5	+	Arabidopsis thaliana	cis-acting element involved in the abscisic acid responsiveness
Soltu.DM.03G029340.1F3'H	1787	1796	ABRE	CGTACGTGCA	9	+	Hordeum vulgare	cis-acting element involved in the abscisic acid responsiveness
Soltu.DM.03G029340.1F3'H	1790	1795	ABRE	ACGTG	5	+	Arabidopsis thaliana	cis-acting element involved in the abscisic acid responsiveness
Soltu.DM.03G029340.1F3'H	751	760	TC-rich repeats	GTTTTCTTAC	9	+	Nicotiana tabacum	cis-acting element involved in defense and stress responsiveness
Soltu.DM.03G029340.1F3'H	755	761	TCT-motif	TCTTAC	6	+	Arabidopsis thaliana	part of a light responsive element
Soltu.DM.03G029340.1F3'H	1524	1529	TGACG-motif	TGACG	5	+	Hordeum vulgare	cis-acting regulatory element involved in the MeJA-responsiveness
Soltu.DM.03G029340.1F3'H	1524	1529	CGTCA-motif	CGTCA	5	-	Hordeum vulgare	cis-acting regulatory element involved in the MeJA-responsiveness
Soltu.DM.03G029340.1F3'H	318	327	ATCT-motif	AATCTAATCC	9	-	Pisum sativum	part of a conserved DNA module involved in light responsiveness
Soltu.DM.03G029340.1F3'H	1112	1119	MRE	AACCTAA	7	+	Petroselinum crispum	MYB binding site involved in light responsiveness
Soltu.DM.03G029340.1F3'H	1234	1240	A-box	CCGTCC	6	+	Petroselinum crispum	cis-acting regulatory element
Soltu.DM.03G029340.1F3'H	1276	1283	P-box	CCTTTTG	7	-	Oryza sativa	gibberellin-responsive element
Soltu.DM.10G020840.1StMYBA1	724	733	circadian	CAAAGATATC	9	-	Lycopersicon esculentum	cis-acting regulatory element involved in circadian control
Soltu.DM.10G020840.1StMYBA1	1695	1704	circadian	CAAAGATATC	9	-	Lycopersicon esculentum	cis-acting regulatory element involved in circadian control
Soltu.DM.10G020840.1StMYBA1	1482	1490	O2-site	GATGA(C/T)(A/G)TG(A/G)	8	+	Zea mays	cis-acting regulatory element involved in zein metabolism regulation
Soltu.DM.10G020840.1StMYBA1	1510	1519	O2-site	GTTGACGTGA	9	-	Zea mays	cis-acting regulatory element involved in zein metabolism regulation
Soltu.DM.10G020840.1StMYBA1	1299	1305	G-box	CACGTT	6	-	Pisum sativum	cis-acting regulatory element involved in light responsiveness
Soltu.DM.10G020840.1StMYBA1	382	388	Box 4	ATTAAT	6	+	Petroselinum crispum	part of a conserved DNA module involved in light responsiveness
Soltu.DM.10G020840.1StMYBA1	453	459	Box 4	ATTAAT	6	+	Petroselinum crispum	part of a conserved DNA module involved in light responsiveness
Soltu.DM.10G020840.1StMYBA1	580	586	Box 4	ATTAAT	6	-	Petroselinum crispum	part of a conserved DNA module involved in light responsiveness
Soltu.DM.10G020840.1StMYBA1	1135	1141	Box 4	ATTAAT	6	-	Petroselinum crispum	part of a conserved DNA module involved in light responsiveness
Soltu.DM.10G020840.1StMYBA1	1459	1465	Box 4	ATTAAT	6	-	Petroselinum crispum	part of a conserved DNA module involved in light responsiveness
Soltu.DM.10G020840.1StMYBA1	1732	1738	Box 4	ATTAAT	6	-	Petroselinum crispum	part of a conserved DNA module involved in light responsiveness
Soltu.DM.10G020840.1StMYBA1	404	410	G-box	CACGAC	6	-	Zea mays	cis-acting regulatory element involved in light responsiveness
Soltu.DM.10G020840.1StMYBA1	1279	1285	G-box	CACGTC	6	-	Zea mays	cis-acting regulatory element involved in light responsiveness
Soltu.DM.10G020840.1StMYBA1	1511	1517	G-box	CACGTC	6	+	Zea mays	cis-acting regulatory element involved in light responsiveness
Soltu.DM.10G020840.1StMYBA1	1713	1719	G-box	TACGTG	6	+	Arabidopsis thaliana	cis-acting regulatory element involved in light responsiveness
Soltu.DM.10G020840.1StMYBA1	1893	1899	G-box	TACGTG	6	-	Arabidopsis thaliana	cis-acting regulatory element involved in light responsiveness
Soltu.DM.10G020840.1StMYBA1	1573	1582	TCA-element	CCATCTTTTT	9	-	Nicotiana tabacum	cis-acting element involved in salicylic acid responsiveness
Soltu.DM.10G020840.1StMYBA1	1196	1202	TCT-motif	TCTTAC	6	-	Arabidopsis thaliana	part of a light responsive element
Soltu.DM.10G020840.1StMYBA1	1196	1205	TC-rich repeats	GTTTTCTTAC	9	-	Nicotiana tabacum	cis-acting element involved in defense and stress responsiveness
Soltu.DM.10G020840.1StMYBA1	1278	1283	CGTCA-motif	CGTCA	5	-	Hordeum vulgare	cis-acting regulatory element involved in the MeJA-responsiveness
Soltu.DM.10G020840.1StMYBA1	1513	1518	CGTCA-motif	CGTCA	5	+	Hordeum vulgare	cis-acting regulatory element involved in the MeJA-responsiveness
Soltu.DM.10G020840.1StMYBA1	1423	1433	GATA-motif	AAGATAAGATT	10	-	Arabidopsis thaliana	part of a light responsive element
Soltu.DM.10G020840.1StMYBA1	1443	1453	GTGGC-motif	GATTCTGTGGC	10	+	Spinacia oleracea	part of a light responsive element
Soltu.DM.10G020840.1StMYBA1	103	109	ARE	AAACCA	6	-	Zea mays	cis-acting regulatory element essential for the anaerobic induction
Soltu.DM.10G020840.1StMYBA1	732	738	ARE	AAACCA	6	-	Zea mays	cis-acting regulatory element essential for the anaerobic induction
Soltu.DM.10G020840.1StMYBA1	946	952	ARE	AAACCA	6	+	Zea mays	cis-acting regulatory element essential for the anaerobic induction
Soltu.DM.10G020840.1StMYBA1	1280	1285	ABRE	ACGTG	5	+	Arabidopsis thaliana	cis-acting element involved in the abscisic acid responsiveness
Soltu.DM.10G020840.1StMYBA1	1300	1305	ABRE	ACGTG	5	+	Arabidopsis thaliana	cis-acting element involved in the abscisic acid responsiveness
Soltu.DM.10G020840.1StMYBA1	1511	1516	ABRE	ACGTG	5	-	Arabidopsis thaliana	cis-acting element involved in the abscisic acid responsiveness
Soltu.DM.10G020840.1StMYBA1	1714	1719	ABRE	ACGTG	5	+	Arabidopsis thaliana	cis-acting element involved in the abscisic acid responsiveness
Soltu.DM.10G020840.1StMYBA1	1893	1898	ABRE	ACGTG	5	-	Arabidopsis thaliana	cis-acting element involved in the abscisic acid responsiveness
Soltu.DM.10G020840.1StMYBA1	1278	1283	TGACG-motif	TGACG	5	+	Hordeum vulgare	cis-acting regulatory element involved in the MeJA-responsiveness
Soltu.DM.10G020840.1StMYBA1	1513	1518	TGACG-motif	TGACG	5	-	Hordeum vulgare	cis-acting regulatory element involved in the MeJA-responsiveness
